# Supplementary material for: Genome-Wide Interrogation of Mammalian Stem Cell Fate Determinants by Nested Chromosome Deletions
Source: PLoS Genet. 2010 Dec 9;6(12):e1001241. doi: 10.1371/journal.pgen.1001241 (PMC3000362; doi:10.1371/journal.pgen.1001241)
Supplement: Table S2 — Molecular characterization details of DelES clones used in functional assays. Listing of all DelES clones included in the functional screen grouped in families according to anchor site, and by subfamilies according to Southern blot fragment size. Also included are batch numbers corresponding to normalized plates used for functional screens and a summary of hygromycin detection results evaluated by Southern blot and/or Q-PCR. (0.18 MB XLS) [file pgen.1001241.s005.xls]

## Sheet: Sheet1
Supplemental Table 2: Molecular characterization details of DelES clones used in functional assays.
Family	Sub-family	Southern Band Size	Clone Id	Normalized Batch	Deletion Size (bp)	Hygro (+/-)
5001	A	8.60 Kb	5001.09	B*		Hygro-
			5001.18	B*	2023764	Hygro-
			5001.26	B*		Hygro-
			5001.30	B*		Hygro-
	B	8.95 Kb	5001.03	D		Hygro-
			5001.15	D		Hygro-
			5001.17	D		Hygro-
			5001.21	B*		Hygro-
			5001.36	D		Hygro-
			5001.42	D		Hygro-
	C	9.31 Kb	5001.06	C		Hygro-
			5001.37	D		Hygro-
	D	10.90 Kb	5001.02	B*	6080631	Hygro-
			5001.38	A		Hygro-
	Missing info	Undetected	5001.08	D		Hygro-
			5001.20	D		Hygro-
5002	A	11.80 Kb	5002.12	D	1175966	Hygro-
			5002.25	C	1175966	Hygro-
			5002.37	C	1175966	Hygro-
	B	15.70 Kb	5002.32	C	1175966	Hygro-
			5002.36	C		Hygro-
	Missing info	Undetected	5002.28	D		Hygro-
			5002.31	B*	636358	Hygro-
5003	A	6.73 Kb	5003.01	B*		Hygro+
	B	6.94 Kb	5003.27	B*		Hygro+
	C	8.29 Kb	5003.21	B*		Hygro+
			5003.33	B*		Hygro-
			5003.35	A		Hygro-
	D	8.59 Kb	5003.09	D		Hygro+
	E	8.90 Kb	5003.41	B*		Hygro-
	F	11.41 Kb	5003.40	B*	1104198	Hygro-
	G	13.02 Kb	5003.37	A		Hygro+
			5003.38	B*		Hygro+
	H	16.26 Kb	5003.30	D		Hygro-
	I	Multiple	5003.22	B*		Hygro+
	Missing Info	Undetected	5003.06	B*		Hygro-
			5003.11	D		Hygro+
			5003.15	D		Hygro+
			5003.20	D		Hygro+
			5003.25	D		Hygro-
			5003.32	D		Hygro+
			5003.44	C		Hygro+
5005	A	7.15 Kb	5005.14	B*		Hygro+
	B	11.26 Kb	5005.06	B*		Hygro+
5006	A	5.51 Kb	5006.03	B*	699778	Hygro-
			5006.32	B*		Hygro-
	B	5.70 Kb	5006.13	B*	8610506	Hygro-
	C	8.97 Kb	5006.28	C	4839863	Hygro-
5007	A	8.43 Kb	5007.31	A		Hygro-
			5007.32	A	2893092	Hygro-
			5007.33	A		Hygro-
			5007.36	A		Hygro-
			5007.38	A		Hygro-
			5007.39	A		Hygro-
			5007.40	A		Hygro-
			5007.41	A	2808688	Hygro-
			5007.43	A		Hygro-
	B	8.88 Kb	5007.01	A		Hygro-
			5007.02	A		Hygro-
			5007.04	A	2808688	Hygro-
	C	9.20 Kb	5007.03	A		Hygro-
			5007.05	A		Hygro-
			5007.06	A	2893092	Hygro-
			5007.07	A		Hygro-
			5007.08	A		Hygro-
			5007.10	A		Hygro-
			5007.11	A		Hygro-
			5007.13	A		Hygro-
			5007.14	A		Hygro-
			5007.16	A		Hygro-
			5007.17	A	2893092	Hygro-
			5007.18	A		Hygro+
			5007.19	A		Hygro+
			5007.20	A		Hygro-
			5007.21	A		Hygro-
			5007.22	A		Hygro-
			5007.23	A		Hygro-
			5007.24	A		Hygro-
			5007.25	A		Hygro-
			5007.26	A		Hygro-
			5007.27	A		Hygro+
			5007.28	A		Hygro-
			5007.29	A		Hygro-
	D	10.57 Kb	5007.09	B*	4998710	Hygro-
			5007.37	B*		Hygro+
			5007.42	A		Hygro+
	E	13.02 Kb	5007.30	A		Hygro+
	F	14.30 Kb	5007.35	D	2808688	Hygro-
	Multiple	Multiple	5007.44	A		Hygro-
	Missing info	Undetected	5007.34	B*		Hygro+
5008	A	5.20 Kb	5008.38	A	314811	Hygro-
	B	5.82 Kb	5008.20	D	284110	Hygro-
	C	6.05 Kb	5008.39	D		Hygro-
	D	6.28 Kb	5008.42	B*	314811	Hygro-
	E	6.40 Kb	5008.26	B*		Hygro-
	F	6.65 Kb	5008.31	A	314811	Hygro-
	G	6.78 Kb	5008.02	A	314811	Hygro-
			5008.06	B*		Hygro-
	H	7.89 Kb	5008.25	B*		Hygro+
	I	11.11 Kb	5008.24	D		Hygro-
5009	A	7.31 Kb	5009.04	B*	3942951	Hygro-
			5009.31	B*		Hygro-
			5009.35	A		Hygro-
	B	7.45 Kb	5009.09	A		Hygro-
			5009.10	B*		Hygro-
	C	7.60 Kb	5009.14	B*		Hygro-
	D	7.89 Kb	5009.25	B*		Hygro-
	E	9.91 Kb	5009.28	D		Hygro-
	F	10.29 Kb	5009.06	B*		Hygro-
			5009.11	B*		Hygro-
			5009.15	D		Hygro-
			5009.23	D		Hygro-
			5009.44	D		Hygro-
	Missing Info	Undetected	5009.30	D		Hygro-
			5009.40	D		Hygro-
5010	A	6.65 Kb	5010.06	D		Hygro+
	B	6.96 Kb	5010.25	C		Hygro+
	C	7.18 Kb	5010.02	C		Hygro+
			5010.14	A		Hygro-
	D	8.63 Kb	5010.17	B*		Hygro-
			5010.19	C	4849642	Hygro-
			5010.27	C		Hygro-
			5010.28	A		Hygro-
			5010.30	B*		Hygro-
			5010.34	B*		Hygro-
			5010.44	A		Hygro-
	E	8.90 Kb	5010.22	C	3158042	Hygro-
			5010.24	B*		Hygro-
			5010.35	B*		Hygro-
	F	9.17 Kb	5010.18	A		Hygro-
			5010.42	D		Hygro-
			5010.43	B*		Hygro-
	G	10.06 Kb	5010.41	B*		Hygro+
	H	10.69 Kb	5010.16	D		Hygro+
	Missing Info	Undetected	5010.04	C		Hygro-
			5010.05	D		Hygro-
			5010.26	D		Hygro-
5011	A	6.45 Kb	5011.25	A		Hygro-
	B	6.75 Kb	5011.06	A		Hygro+
5012	Multiple	Multiple	5012.06	A		Hygro-
	Missing Info	Undetected	5012.04	D		Hygro+
5013	A	10.11 Kb	5013.24	B*		Hygro+
	B	12.49 Kb	5013.26	B*		Hygro+
	C	12.94 Kb	5013.43	B*		Hygro+
	D	13.64 Kb	5013.14	A		Hygro-
	E	13.88 Kb	5013.36	B*		Hygro-
	F	14.38 Kb	5013.40	B*		Hygro-
	G	15.43 Kb	5013.15	A		Hygro+
	Missing Info	Undetected	5013.03	C		Hygro-
			5013.07	B*		Hygro-
			5013.10	B*		Hygro-
5014	A	5.88 Kb	5014.12	D		Hygro+
	B	6.70 Kb	5014.10	A		Hygro+
	C	8.14 Kb	5014.06	A	796288	Hygro-
	D	8.41 Kb	5014.09	B*	796288	Hygro-
			5014.13	B*		Hygro-
			5014.15	B*	796288	Hygro-
			5014.24	B*		Hygro-
5016	A	5.36 Kb	5016.17	D		Hygro+
	B	5.75 Kb	5016.22	B*	13031772	Hygro-
	C	6.17 Kb	5016.25	D	4420388	Hygro-
			5016.32	D		Hygro-
	D	6.24 Kb	5016.44	D		Hygro+
	E	6.40 Kb	5016.07	D	4420388	Hygro-
	F	6.63 Kb	5016.11	D	4420388	Hygro-
	G	7.36 Kb	5016.42	A		Hygro+
	H	7.90 Kb	5016.12	D		Hygro+
	I	8.18 Kb	5016.14	B*		Hygro+
			5016.16	A		Hygro+
			5016.28	D		Hygro-
	J	8.48 Kb	5016.34	A		Hygro+
	K	9.10 Kb	5016.41	B*		Hygro+
	L	9.42 Kb	5016.06	C		Hygro+
	M	9.90 Kb	5016.30	A	6917079	Hygro-
	N	10.85 Kb	5016.38	B*		Hygro+
	Multiple	Multiple	5016.05	B*		Hygro-
	Missing Info	Undetected	5016.04	D		Hygro+
5017	A	3.89 Kb	5017.04	B*	13375453	Hygro-
	B	4.01 Kb	5017.11	C	13375452	Hygro-
	C	4.82 Kb	5017.10	C		Hygro-
	D	7.52 Kb	5017.05	B*	13059580	Hygro-
	Missing Info	Undetected	5017.06	A		Hygro+
5018	A	4.40 Kb	5018.24	C		Hygro-
	B	4.82 Kb	5018.25	C		Hygro+
	C	5.62 Kb	5018.05	D		Hygro+
	D	5.98 Kb	5018.19	C	3007255	Hygro-
	E	6.16 Kb	5018.01	D		Hygro-
			5018.03	D		Hygro-
			5018.30	D		Hygro-
			5018.34	D		Hygro-
5020	A	13.29 Kb	5020.26	B*		Hygro+
			5020.27	A		Hygro+
5023	A	4.94 Kb	5023.24	A	1739307	Hygro-
			5023.26	A		Hygro-
	B	5.11 Kb	5023.21	A	1739307	Hygro-
	C	5.45 Kb	5023.06	A	1739307	Hygro-
	D	5.62 Kb	5023.01	A		Hygro-
	E	6.11 Kb	5023.17	A	1739454	Hygro-
	F	6.84 Kb	5023.12	A		Hygro-
	G	7.54 Kb	5023.30	C	7695075	Hygro-
	H	11.50 Kb	5023.44	D		Hygro-
5025	A	11.45 Kb	5025.27	A	13051447	Hygro-
	B	11.82 Kb	5025.02	D		Hygro+
			5025.11	B*	13051447	Hygro-
			5025.18	A		Hygro+
	C	13.00 Kb	5025.30	B*		Hygro+
	D	13.85 Kb	5025.08	B*		Hygro+
	E	17.30 Kb	5025.10	B*		Hygro-
	Multiple	Multiple	5025.33	B*		Hygro+
	Missing Info	Undetected	5025.23	D		Hygro+
			5025.28	D		Hygro+
5026	A	4.01 Kb	5026.19	A		Hygro-
	B	4.21 Kb	5026.36	A		Hygro-
	C	4.27 Kb	5026.43	A		Hygro-
			5026.44	B*		Hygro-
	D	4.70 Kb	5026.26	B*		Hygro+
	E	4.85 Kb	5026.18	B*	4486832	Hygro-
			5026.21	B*		Hygro-
			5026.22	A		Hygro-
			5026.29	B*	2266665	Hygro-
	F	5.01 Kb	5026.02	B*		Hygro-
			5026.14	D		Hygro+
			5026.17	B*	2266665	Hygro-
			5026.30	C		Hygro-
			5026.38	A		Hygro-
	G	5.17 Kb	5026.09	B*	2266665	Hygro-
			5026.42	A		Hygro-
	H	5.26 Kb	5026.28	B*		Hygro+
	I	5.43 Kb	5026.32	B*		Hygro+
	J	5.51 Kb	5026.01	B*		Hygro+
	K	9.16 Kb	5026.04	B*		Hygro+
5027	A	14.24 Kb	5027.25	A		Hygro+
	Missing Info	Undetected	5027.15	C		Hygro-
			5027.22	D		Hygro-
			5027.29	D		Hygro+
			5027.35	B*		Hygro+
5029	A	5.45 Kb	5029.02	D		Hygro-
			5029.03	D		Hygro-
			5029.13	C		Hygro+
			5029.27	D		Hygro+
			5029.35	D		Hygro-
	B	7.18 Kb	5029.07	D		Hygro-
	C	7.54 Kb	5029.15	C	5417602	Hygro-
	D	8.31 Kb	5029.30	D		Hygro-
	E	10.95 Kb	5029.38	B*	9313403	Hygro-
	Missing Info	Undetected	5029.22	D		Hygro-
5030	A	5.73 Kb	5030.07	C		Hygro-
			5030.17	B*		Hygro+
			5030.20	B		Hygro+
			5030.21	B		Hygro+
	B	5.93 Kb	5030.27	A		Hygro+
			5030.43	B		Hygro-
			5030.44	B		Hygro-
	C	6.15 Kb	5030.12	B*		Hygro-
			5030.16	B*		Hygro-
	D	7.07 Kb	5030.18	B		Hygro+
	E	7.32 Kb	5030.28	B		Hygro-
			5030.29	B		Hygro-
	F	7.85 Kb	5030.22	A		Hygro+
	G	8.72 Kb	5030.33	B		Hygro+
	H	11.95 Kb	5030.05	A		Hygro+
	Missing Info	Undetected	5030.06	B*		Hygro+
			5030.08	D		Hygro+
			5030.10	A		Hygro+
			5030.14	D		Hygro-
			5030.19	B		Hygro+
			5030.24	B		Hygro-
			5030.25	D		Hygro-
			5030.26	D		Hygro+
5032	A	5.91 Kb	5032.23	D	2116577	Hygro-
	B	6.62 Kb	5032.09	B*	2099453	Hygro-
	C	7.79 Kb	5032.06	D		Hygro-
			5032.10	D		Hygro-
			5032.11	D		Hygro-
			5032.14	D		Hygro-
			5032.15	D		Hygro-
			5032.16	D	2148724	Hygro-
			5032.17	D		Hygro-
	Missing Info	Undetected	5032.05	D		Hygro-
			5032.20	D		Hygro-
			5032.21	D		Hygro-
			5032.24	D		Hygro-
			5032.25	D		Hygro-
5034	A	8.43 Kb	5034.18	B*	117119	Hygro-
			5034.19	B*		Hygro-
			5034.24	B*		Hygro-
			5034.28	A		Hygro-
	B	10.57 Kb	5034.11	B*	2245485	Hygro-
			5034.12	A	2245474	Hygro-
	C	12.29 Kb	5034.01	B*	117110	Hygro-
			5034.02	B*	117110	Hygro-
			5034.03	A		Hygro+
			5034.06	A		Hygro-
			5034.09	A		Hygro-
			5034.15	A		Hygro-
			5034.17	A		Hygro-
			5034.23	B*		Hygro-
			5034.26	A		Hygro-
			5034.30	A		Hygro-
			5034.32	B*		Hygro-
			5034.37	A		Hygro-
			5034.38	A	117110	Hygro-
5035	A	4.79 Kb	5035.38	A	617306	Hygro-
	B	5.01 Kb	5035.22	C		Hygro+
	C	6.68 Kb	5035.27	C		Hygro-
	D	6.88 Kb	5035.07	B*		Hygro-
	E	7.11 Kb	5035.08	D		Hygro-
	F	7.20 Kb	5035.36	B*		Hygro+
			5035.39	C		Hygro-
	G	7.34 Kb	5035.11	B*		Hygro+
	H		5035.26	B*		Hygro-
	I	7.47 Kb	5035.41	B*	666720	Hygro-
	J	7.57 Kb	5035.03	C	666720	Hygro-
	K	7.75 Kb	5035.28	C	666720	Hygro-
			5035.29	B*		Hygro-
			5035.33	C		Hygro-
	L	7.82 Kb	5035.10	B*	311257	Hygro-
			5035.18	A		Hygro-
	M	7.90 Kb	5035.34	B*	666719	Hygro-
	N	8.07 Kb	5035.01	B*	666720	Hygro-
			5035.02	B*		Hygro-
			5035.20	C		Hygro-
			5035.24	B*		Hygro-
			5035.25	B*		Hygro-
	O	8.35 Kb	5035.30	B*	648021	Hygro-
	Multiple	Multiple	5035.37	B*		Hygro+
	Missing Info	Undetected	5035.06	D		Hygro+
			5035.40	D		Hygro-
5039	Missing Info	Undetected	5039.07	D		Hygro-
5041	A	4.34 Kb	5041.11	B*	8192232	Hygro-
	Missing Info	Undetected	5041.23	D		Hygro-
5044	A	5.25 Kb	5044.30	B*		Hygro+
5045	A	4.47 Kb	5045.39	B		Hygro-
	B	8.42 Kb	5045.04	A		Hygro-
			5045.21	A	24304356	Hygro-
	C	8.72 Kb	5045.02	B		Hygro-
			5045.13	A		Hygro-
			5045.14	B		Hygro-
			5045.16	B		Hygro-
			5045.19	A		Hygro-
			5045.22	A		Hygro-
			5045.26	D		Hygro+
	D	9.05 Kb	5045.27	B		Hygro+
			5045.28	A		Hygro-
			5045.32	A		Hygro-
			5045.33	A	4734974	Hygro-
			5045.34	B		Hygro-
	E	10.39 Kb	5045.05	D		Hygro-
	F	10.92 Kb	5045.38	A		Hygro-
			5045.40	A		Hygro-
			5045.43	A	25305539	Hygro-
	G	11.14 Kb	5045.18	A		Hygro-
	H	12.82 Kb	5045.01	A	25213384	Hygro-
	I	Undetected	5045.03	D		Hygro-
			5045.08	D		Hygro-
			5045.10	D		Hygro-
			5045.24	D		Hygro-
			5045.25	B		Hygro-
			5045.36	A		Hygro-
			5045.42	B		Hygro+
5048	A	4.07 Kb	5048.07	B	2535351	Hygro-
	B	4.47 Kb	5048.12	B		Hygro-
	C	5.40 Kb	5048.08	B		Hygro-
	D	6.21 Kb	5048.31	B	17634431	Hygro-
	E	9.05 Kb	5048.34	A	6710892	Hygro-
			5048.38	B		Hygro+
	F	10.92 Kb	5048.03	D		Hygro+
			5048.13	C		Hygro-
	G	15.90 Kb	5048.30	B		Hygro+
	Missing Info	Undetected	5048.02	D		Hygro-
			5048.06	B		Hygro+
			5048.09	D		Hygro+
			5048.10	B		Hygro+
			5048.15	B		Hygro+
			5048.19	B		Hygro+
			5048.23	B		Hygro+
			5048.35	D		Hygro-
			5048.41	D		Hygro+
			5048.42	D		Hygro-
			5048.44	D		Hygro-
5049	A	5.66 Kb	5049.03	B		Hygro-
			5049.05	C		Hygro-
			5049.19	A		Hygro-
			5049.21	C	431680	Hygro-
			5049.22	A		Hygro-
			5049.24	A		Hygro-
			5049.29	B		Hygro-
			5049.30	B		Hygro-
			5049.32	B		Hygro-
			5049.36	B		Hygro-
			5049.38	A		Hygro-
	Missing Info	Undetected	5049.09	D		Hygro-
			5049.13	B		Hygro-
			5049.43	D		Hygro-
5050	A	4.97 Kb	5050.40	D		Hygro-
	B	5.16 Kb	5050.31	C	12199735	Hygro-
	C	5.76 Kb	5050.12	D		Hygro-
	D	12.09 Kb	5050.25	D		Hygro-
	E	12.55 Kb	5050.44	D		Hygro-
	Missing Info	Undetected	5050.11	D		Hygro-
5053	A	8.99 Kb	5053.03	B*		Hygro+
	B	11.87 Kb	5053.05	A		Hygro+
5056	A	5.76 Kb	5056.24	B*		Hygro+
	B	6.09 Kb	5056.30	B*		Hygro+
	C	6.21 Kb	5056.06	B*		Hygro+
			5056.16	C		Hygro+
			5056.21	D		Hygro+
			5056.34	B*		Hygro+
	D	6.44 Kb	5056.11	A	20404984	Hygro-
			5056.37	B*		Hygro+
	E	7.47 Kb	5056.12	A		Hygro+
			5056.18	C		Hygro-
	F	7.75 Kb	5056.26	C		Hygro+
	G	8.04 Kb	5056.02	B*	3784194	Hygro-
			5056.36	B*		Hygro-
			5056.44	B*		Hygro+
	H	8.35 Kb	5056.33	B*	3784186	Hygro-
	I	9.68 Kb	5056.23	A		Hygro-
			5056.25	A		Hygro+
	J	10.82 Kb	5056.20	C		Hygro+
5059	A	4.37 Kb	5059.21	B*		Hygro+
	B	4.85 Kb	5059.09	B*		Hygro-
	C	5.02 Kb	5059.08	B*		Hygro-
			5059.17	C		Hygro-
	D	5.19 Kb	5059.06	A		Hygro+
	E	7.46 Kb	5059.04	B*		Hygro+
5061	A	5.25 Kb	5061.06	D		Hygro+
	B	5.82 Kb	5061.35	C		Hygro-
	C	6.24 Kb	5061.04	B*		Hygro-
			5061.10	D		Hygro-
			5061.23	D		Hygro-
			5061.24	D		Hygro-
			5061.25	D		Hygro-
			5061.27	D		Hygro-
	D	6.46 Kb	5061.33	D		Hygro-
			5061.36	B*		Hygro+
			5061.38	B*		Hygro-
	E	7.29 Kb	5061.12	A		Hygro+
	F	9.12 Kb	5061.19	C		Hygro-
	G	9.77 Kb	5061.05	A		Hygro-
			5061.08	B*		Hygro-
			5061.13	B*		Hygro+
			5061.28	A		Hygro-
			5061.29	A		Hygro-
			5061.41	D		Hygro-
	H	10.29 Kb	5061.39	B*		Hygro-
	I	10.84 Kb	5061.15	D		Hygro+
			5061.21	C		Hygro+
	J	11.42 Kb	5061.42	B*		Hygro+
	K	12.45 Kb	5061.40	B*		Hygro+
	L	13.81 Kb	5061.17	A		Hygro+
	Missing Info	Undetected	5061.01	D		Hygro-
			5061.03	D		Hygro+
			5061.18	B*		Hygro+
5062	A	9.61 Kb	5062.23	B*		Hygro+
	B	9.77 Kb	5062.09	D		Hygro+
			5062.24	B*		Hygro+
	C	10.12 Kb	5062.28	B*		Hygro-
	D	10.47 Kb	5062.39	A	10705278	Hygro-
	E	11.22 Kb	5062.12	B*		Hygro+
			5062.18	B*		Hygro+
			5062.33	A		Hygro+
	F	11.62 Kb	5062.30	C	5319539	Hygro-
	G	12.03 Kb	5062.03	B*		Hygro+
	Missing Info	Undetected	5062.20	B*		Hygro+
5064	A	4.25 Kb	5064.10	B*		Hygro+
	B	4.39 Kb	5064.36	A		Hygro+
	C	4.61 Kb	5064.38	A		Hygro-
	D	4.69 Kb	5064.40	A		Hygro+
	E	4.84 Kb	5064.21	B*		Hygro-
	F	5.00 Kb	5064.41	B*		Hygro-
	G	5.17 Kb	5064.02	A		Hygro+
			5064.44	B*		Hygro+
	H	5.25 Kb	5064.43	B*		Hygro-
	I	5.34 Kb	5064.12	B*		Hygro-
	J	5.51 Kb	5064.17	A		Hygro-
	K	5.70 Kb	5064.05	C		Hygro+
	L	5.88 Kb	5064.42	A		Hygro-
	M	6.28 Kb	5064.03	B*		Hygro-
	N	6.48 Kb	5064.06	B*		Hygro-
			5064.07	A		Hygro-
			5064.34	B*		Hygro-
	O	6.70 Kb	5064.35	B*		Hygro-
			5064.39	B*		Hygro+
	P	6.92 Kb	5064.25	A		Hygro+
			5064.37	A		Hygro-
	Q	7.15 Kb	5064.27	B*		Hygro-
	R	7.50 Kb	5064.31	A		Hygro-
	S	7.63 Kb	5064.32	A		Hygro-
	T	9.89 Kb	5064.26	A		Hygro+
	Missing Info	Undetected	5064.16	B*		Hygro+
			5064.29	C		Hygro-
			5064.33	D		Hygro+
5065	A	4.46 Kb	5065.26	D		Hygro-
	B	4.63 Kb	5065.21	B*		Hygro+
	C	4.81 Kb	5065.13	A		Hygro-
			5065.24	D		Hygro-
	D	5.19 Kb	5065.15	B*		Hygro-
			5065.27	B*		Hygro-
			5065.28	B*		Hygro-
	E	5.39 Kb	5065.04	B*		Hygro-
			5065.05	B*		Hygro-
			5065.08	A		Hygro-
			5065.09	B*		Hygro-
			5065.10	C		Hygro-
			5065.11	B*		Hygro-
			5065.17	B*		Hygro-
			5065.18	C		Hygro-
			5065.19	A		Hygro-
			5065.20	A		Hygro-
			5065.30	B*		Hygro-
			5065.38	D		Hygro-
			5065.39	D		Hygro-
	F	5.42 Kb	5065.34	C		Hygro-
			5065.35	D		Hygro-
			5065.36	D		Hygro-
	G	6.03 Kb	5065.32	B*		Hygro-
	H	6.26 Kb	5065.33	B*		Hygro-
	I	6.70 Kb	5065.01	A		Hygro-
	J	6.92 Kb	5065.02	B*		Hygro-
	K	7.45 Kb	5065.31	B*		Hygro+
	L	8.90 Kb	5065.37	A		Hygro-
	M	10.99 Kb	5065.03	B*		Hygro+
			5065.22	A		Hygro+
	N	13.76 Kb	5065.06	C	37462482	Hygro-
	Missing Info	Undetected	5065.07	D		Hygro-
			5065.23	D		Hygro+
			5065.29	C		Hygro-
5066	A	7.95 Kb	5066.12	B*	90782	Hygro-
			5066.20	C		Hygro+
	B	8.10 Kb	5066.18	B*	90782	Hygro-
			5066.32	B*		Hygro-
	C	8.25 Kb	5066.25	B*	90782	Hygro-
	D	9.20 Kb	5066.28	C		Hygro+
	E	9.93 Kb	5066.09	C	90782	Hygro-
	Missing Info	Undetected	5066.07	C		Hygro-
			5066.16	D		Hygro+
			5066.26	D		Hygro-
5067	A	6.88 Kb	5067.03	A		Hygro+
	B	7.13 Kb	5067.44	A		Hygro-
	C	7.40 Kb	5067.41	A		Hygro+
	D	7.67 Kb	5067.01	B*		Hygro+
	E	8.40 Kb	5067.09	B*		Hygro-
			5067.30	B*		Hygro-
	F	8.55 Kb	5067.36	A		Hygro-
	G	8.87 Kb	5067.42	D		Hygro-
	H	9.37 Kb	5067.35	B*		Hygro+
5068	A	6.17 Kb	5068.24	A		Hygro+
	B	6.39 Kb	5068.05	A	1186087	Hygro-
			5068.29	A		Hygro+
	C	6.63 Kb	5068.04	B*	1186088	Hygro-
			5068.11	A		Hygro+
			5068.42	A		Hygro+
	D	7.67 Kb	5068.23	B*		Hygro+
	E	7.95 Kb	5068.30	A		Hygro+
	F	8.40 Kb	5068.43	A		Hygro+
	G	8.55 Kb	5068.20	A		Hygro-
	H	8.87 Kb	5068.35	A		Hygro+
	I	10.64 Kb	5068.09	A	1990802	Hygro-
	J	11.04 Kb	5068.06	A		Hygro-
			5068.22	B*	605341	Hygro-
			5068.28	A		Hygro-
			5068.32	A		Hygro-
	K	11.24 Kb	5068.33	A		Hygro-
			5068.34	A		Hygro-
	L	12.09 Kb	5068.25	A		Hygro+
5070	A	3.98 Kb	5070.05	B*		Hygro+
			5070.26	A		Hygro+
	B	4.13 Kb	5070.19	A		Hygro+
	C	4.44 Kb	5070.21	B*		Hygro+
	D	5.14 Kb	5070.25	C		Hygro+
	E	5.73 Kb	5070.07	B*		Hygro+
	F	5.84 Kb	5070.15	A		Hygro+
	G	11.15 Kb	5070.41	D		Hygro+
	Multiple	Multiple	5070.14	A		Hygro-
	Missing Info	Undetected	5070.13	D		Hygro+
			5070.27	D		Hygro-
			5070.39	D		Hygro+
5071	A	7.04 Kb	5071.30	B*		Hygro+
			5071.37	A		Hygro+
			5071.38	A		Hygro+
			5071.44	A		Hygro+
	B	8.20 Kb	5071.15	B*	1393312	Hygro-
			5071.31	A		Hygro-
	C	9.12 Kb	5071.03	A		Hygro+
			5071.05	B*	1393312	Hygro-
			5071.12	A		Hygro-
			5071.14	C		Hygro-
	D	9.19 Kb	5071.23	A		Hygro+
			5071.28	B*		Hygro+
	E	9.44 Kb	5071.11	B*	1204448	Hygro-
	F	10.29 Kb	5071.09	A		Hygro-
	G	11.11 Kb	5071.39	A		Hygro+
	H	12.45 Kb	5071.21	A	2758735	Hygro-
5072	A	4.82 Kb	5072.01	D		Hygro-
			5072.09	D	1920722	Hygro-
			5072.13	B*		Hygro-
			5072.30	D		Hygro-
			5072.31	D		Hygro-
	B	6.05 Kb	5072.21	B*		Hygro-
	C	6.28 Kb	5072.19	C	2822171	Hygro-
	D	6.53 Kb	5072.15	D	5744453	Hygro-
	E	9.19 Kb	5072.16	B*	635105	Hygro-
	Missing Info	Undetected	5072.25	D		Hygro-
5074	A	9.03 Kb	5074.25	A		Hygro+
	B	9.67 Kb	5074.06	B*		Hygro-
			5074.07	C		Hygro-
			5074.18	B*	7949256	Hygro-
			5074.24	B*		Hygro-
	C	9.84 Kb	5074.42	A	7949256	Hygro-
	D	10.01 Kb	5074.12	A		Hygro+
			5074.13	C		Hygro-
	E	10.36 Kb	5074.32	B*		Hygro+
			5074.39	A		Hygro+
	F	11.10 Kb	5074.38	A		Hygro+
	G	11.30 Kb	5074.31	A	10235869	Hygro-
	H	11.49 Kb	5074.34	A	10235869	Hygro-
	I	11.69 Kb	5074.26	A	9377383	Hygro-
	J	11.90 Kb	5074.14	A		Hygro-
			5074.43	A	9377383	Hygro-
5076	A	9.34 Kb	5076.06	B*		Hygro-
			5076.20	B*		Hygro-
			5076.38	D	85326	Hygro-
			5076.39	B*	5898437	Hygro-
			5076.43	A		Hygro-
	B	10.36 Kb	5076.30	B*	5898437	Hygro-
	C	10.73 Kb	5076.17	D		Hygro-
	D	11.49 Kb	5076.05	A		Hygro-
			5076.07	C	6440242	Hygro-
			5076.18	B*	6440242	Hygro-
			5076.44	B*		Hygro-
	E	11.69 Kb	5076.41	A		Hygro-
	F	11.90 Kb	5076.13	B*		Hygro-
			5076.16	B*		Hygro+
	G	12.32 Kb	5076.21	A		Hygro-
	H	14.14 Kb	5076.31	B*		Hygro-
	Missing Info	Undetected	5076.08	D		Hygro+
			5076.11	D		Hygro+
5077	A	9.08 Kb	5077.42	A		Hygro+
	B	9.42 Kb	5077.39	C		Hygro+
	C	9.77 Kb	5077.08	B*		Hygro+
			5077.16	A		Hygro+
			5077.25	A		Hygro+
			5077.37	A		Hygro+
	D	10.13 Kb	5077.21	B*		Hygro+
			5077.22	A		Hygro+
			5077.34	C		Hygro-
	E	13.58 Kb	5077.44	A		Hygro+
5078	A	6.53 Kb	5078.19	A		Hygro+
	B	13.09 Kb	5078.03	A		Hygro-
	C	13.58 Kb	5078.01	B*		Hygro-
			5078.02	C		Hygro-
			5078.05	B*	14125509	Hygro-
			5078.09	B*	11542989	Hygro-
			5078.12	A		Hygro-
			5078.13	A		Hygro-
			5078.16	B*		Hygro-
5079	A	5.00 Kb	5079.38	B*	911305	Hygro-
	B	6.26 Kb	5079.26	B*	911222	Hygro-
	C	6.50 Kb	5079.27	D		Hygro-
	D	6.62 Kb	5079.29	B*	911228	Hygro-
	E	7.00 Kb	5079.32	A	911062	Hygro-
5081	A	8.14 Kb	5081.06	B*	24846	Hygro-
			5081.10	B*		Hygro-
			5081.11	C		Hygro-
			5081.13	A		Hygro-
			5081.16	B*		Hygro-
			5081.32	B*		Hygro-
			5081.33	B*		Hygro-
			5081.34	B*		Hygro-
	B	8.44 Kb	5081.17	B*		Hygro-
			5081.18	B*		Hygro-
			5081.20	D		Hygro-
			5081.21	A		Hygro-
			5081.22	B*		Hygro-
			5081.27	B*		Hygro+
			5081.40	A	24587	Hygro-
			5081.41	A		Hygro-
			5081.43	A		Hygro-
			5081.44	A		Hygro-
	C	8.75 Kb	5081.39	C	24810	Hygro-
	D	10.13 Kb	5081.35	A		Hygro+
			5081.38	A		Hygro+
	Missing Info	Undetected	5081.04	D		Hygro-
			5081.08	D		Hygro-
			5081.12	C		Hygro-
			5081.29	D		Hygro-
5082	A	4.56 Kb	5082.13	B*		Hygro+
	B	4.87 Kb	5082.29	A	70357795	Hygro-
	C	4.94 Kb	5082.37	A	13590533	Hygro-
	D	5.56 Kb	5082.03	B*		Hygro-
			5082.21	A		Hygro-
			5082.38	A	33117803	Hygro-
	E	5.79 Kb	5082.09	A		Hygro+
			5082.12	B*	17686524	Hygro-
			5082.19	A		Hygro-
	F	5.96 Kb	5082.02	A		Hygro+
	G	6.02 Kb	5082.23	D		Hygro-
			5082.31	B*	8911762	Hygro-
			5082.39	B*		Hygro+
	H	7.05 Kb	5082.44	A		Hygro+
	I	7.34 Kb	5082.04	B*		Hygro+
			5082.41	B*		Hygro+
	J	10.90 Kb	5082.22	B*		Hygro+
5083	A	5.51 Kb	5083.19	C		Hygro+
			5083.26	D	7992732	Hygro-
	B	5.71 Kb	5083.20	D		Hygro-
	C	5.92 Kb	5083.32	D		Hygro+
	D	6.84 Kb	5083.24	D		Hygro-
			5083.28	D		Hygro-
			5083.37	D	311038	Hygro-
			5083.41	D		Hygro-
			5083.43	D		Hygro-
	E	6.85 Kb	5083.14	B*	311038	Hygro-
	Multiple	Multiple	5083.22	D		Hygro-
			5083.40	D		Hygro-
	Missing Info	Undetected	5083.04	C		Hygro-
			5083.10	D		Hygro-
			5083.11	D		Hygro-
			5083.13	D		Hygro-
			5083.15	D		Hygro-
			5083.17	D		Hygro+
			5083.18	D		Hygro-
			5083.27	D		Hygro-
			5083.29	D		Hygro-
			5083.33	D		Hygro-
			5083.35	D		Hygro-
			5083.36	D		Hygro-
			5083.39	D		Hygro-
			5083.42	D		Hygro-
			5083.44	D		Hygro-
5084	A	7.63 Kb	5084.27	A		Hygro-
			5084.33	A	749651	Hygro-
			5084.35	A		Hygro-
			5084.36	B*		Hygro+
			5084.41	A		Hygro-
			5084.44	A		Hygro-
	B	7.77 Kb	5084.26	A	749889	Hygro-
			5084.28	A		Hygro-
	C	7.91 Kb	5084.01	A		Hygro-
			5084.06	A	749700	Hygro-
			5084.12	A	749709	Hygro-
			5084.17	A		Hygro-
	D	8.50 Kb	5084.37	A		Hygro+
	Missing Info	Undetected	5084.07	A		Hygro-
5085	A	5.35 Kb	5085.32	C		Hygro+
	B	5.61 Kb	5085.20	B*		Hygro+
	C	6.30 Kb	5085.37	A		Hygro+
	D	6.57 Kb	5085.15	A	17340407	Hygro-
	E	6.84 Kb	5085.16	B*	17340565	Hygro-
	F	6.94 Kb	5085.33	B*		Hygro+
	Missing Info	Undetected	5085.02	D		Hygro-
			5085.17	D		Hygro+
			5085.26	D		Hygro-
5087	A	6.05 Kb	5087.04	B*		Hygro-
			5087.07	B*		Hygro-
			5087.09	B*		Hygro-
			5087.10	A		Hygro-
			5087.13	B*		Hygro-
			5087.21	B*		Hygro-
			5087.23	B*		Hygro-
			5087.26	A		Hygro-
	B	6.70 Kb	5087.27	B*	121906	Hygro-
	C	6.84 Kb	5087.20	B*	2722328	Hygro-
	D	6.98 Kb	5087.41	B*		Hygro-
			5087.42	B*	2722490	Hygro-
	E	7.13 Kb	5087.03	B*	2772189	Hygro-
			5087.38	A		Hygro-
	F	7.27 Kb	5087.05	B*	2722289	Hygro-
			5087.25	A		Hygro-
	G	7.43 Kb	5087.29	B*	14839970	Hygro-
			5087.32	A		Hygro-
			5087.33	B*		Hygro-
	H	7.74 Kb	5087.28	A	935313	Hygro-
	I	8.40 Kb	5087.06	B*	32752418	Hygro-
	J	9.50 Kb	5087.40	C		Hygro+
	K	10.31 Kb	5087.19	B*		Hygro-
	L	10.74 Kb	5087.18	B*		Hygro-
	M	11.19 Kb	5087.22	B*	32954293	Hygro-
	N	13.73 Kb	5087.34	B*	14839970	Hygro-
	O	14.31 Kb	5087.44	C		Hygro-
	Missing Info	Undetected	5087.15	B*		Hygro+
			5087.16	D		Hygro+
			5087.17	B*		Hygro-
			5087.30	C		Hygro-
5088	A	8.18 Kb	5088.20	B*	413585	Hygro-
			5088.38	A		Hygro-
	B	8.48 Kb	5088.05	A		Hygro-
			5088.15	A		Hygro-
			5088.18	A		Hygro-
			5088.32	B*	14775310	Hygro-
	C	8.78 Kb	5088.10	B*	413585	Hygro-
	D	9.10 Kb	5088.14	B*	1164718	Hygro-
	E	9.42 Kb	5088.02	B*		Hygro-
			5088.06	A		Hygro-
			5088.13	A		Hygro-
			5088.16	A		Hygro-
			5088.17	A		Hygro+
			5088.21	A	1164718	Hygro-
			5088.22	B*		Hygro-
			5088.24	B*		Hygro-
			5088.30	B*		Hygro-
			5088.33	B*	1164718	Hygro-
	F	9.76 Kb	5088.27	A	1164718	Hygro-
5194	A	10.48 Kb	5194.20	A		Hygro+
5201	A	4.37 Kb	5201.11	C		Hygro+
			5201.12	B		Hygro+
	B	4.94 Kb	5201.05	C		Hygro+
	C	6.30 Kb	5201.19	B		Hygro+
	D	7.12 Kb	5201.17	B		Hygro+
			5201.21	B		Hygro+
	E	7.57 Kb	5201.14	B		Hygro+
	Missing Info	Undetected	5201.06	C		Hygro+
			5201.10	D		Hygro+
5202	A	5.21 Kb	5202.08	A	8165882	Hygro-
	Missing Info	Undetected	5202.20	B		Hygro+
			5202.26	B	1026014	Hygro-
			5202.28	B	122622	Hygro-
			5202.29	B	122525	Hygro-
			5202.30	B		Hygro-
5204	A	4.48 Kb	5204.18	B	223539	Hygro-
	Missing Info	Undetected	5204.03	D		Hygro-
			5204.07	B		Hygro-
			5204.10	D		Hygro-
			5204.11	A	223539	Hygro-
			5204.15	B	223539	Hygro-
			5204.20	B		Hygro-
			5204.22	C		Hygro+
			5204.26	D		Hygro-
			5204.27	D		Hygro+
			5204.30	B		Hygro-
			5204.33	C		Hygro+
5205	A	5.87 Kb	5205.03	A		Hygro-
			5205.20	A		Hygro-
			5205.21	B		Hygro-
			5205.28	A		Hygro-
			5205.38	A		Hygro-
			5205.39	A		Hygro-
	B	6.07 Kb	5205.04	A	1587612	Hygro-
			5205.06	A		Hygro-
			5205.11	A		Hygro-
			5205.12	B		Hygro-
	C	6.27 Kb	5205.02	A		Hygro-
			5205.34	A		Hygro-
	D	6.49 Kb	5205.44	B	1082019	Hygro-
	E	7.41 Kb	5205.33	B	1070642	Hygro-
	F	7.66 Kb	5205.17	B	1590274	Hygro-
			5205.18	B		Hygro-
			5205.42	C		Hygro-
	Missing Info	Undetected	5205.10	B		Hygro-
			5205.36	B		Hygro-
			5205.43	D		Hygro-
5206	Missing Info	Undetected	5206.10	D		Hygro+
5213	A	9.34 Kb	5213.06	C	3524115	Hygro-
			5213.24	C	225576	Hygro-
			5213.27	C		Hygro-
	B	9.66 Kb	5213.32	D	1237781	Hygro-
	C	9.98 Kb	5213.36	D		Hygro+
	D	10.32 Kb	5213.25	B	713055	Hygro-
	E	10.67 Kb	5213.29	D	713055	Hygro-
			5213.41	D		Hygro-
	Missing Info	Undetected	5213.38	D		Hygro-
5214	A	3.86 Kb	5214.34	B		Hygro-
			5214.38	A		Hygro-
			5214.41	B	28808	Hygro-
	B	4.02 Kb	5214.33	A		Hygro-
			5214.37	B	62856	Hygro-
	C	4.08 Kb	5214.15	B	28754	Hygro-
	D	4.22 Kb	5214.06	B		Hygro-
	E	4.36 Kb	5214.08	B		Hygro-
			5214.17	B		Hygro-
			5214.18	B		Hygro-
			5214.20	B		Hygro-
			5214.21	B		Hygro-
			5214.22	B		Hygro-
			5214.28	B	28754	Hygro-
			5214.27	B	62795	Hygro-
	F	4.69 Kb	5214.32	C	53860	Hygro-
			5214.36	C		Hygro-
			5214.39	B		Hygro-
			5214.42	B		Hygro-
			5214.43	B		Hygro-
			5214.44	C		Hygro-
	G	4.98 Kb	5214.14	B	53864	Hygro-
			5214.19	B		Hygro-
			5214.25	B		Hygro-
			5214.29	B		Hygro-
	H	5.50 Kb	5214.23	B	1161278	Hygro-
	I	5.68 Kb	5214.11	B	1161278	Hygro-
			5214.12	B		Hygro-
	Missing Info	Undetected	5214.03	B		Hygro-
			5214.09	B		Hygro-
			5214.31	D		Hygro-
			5214.40	B		Hygro-
5216	A	9.88 Kb	5216.01	C		Hygro+
5217	A	5.93 Kb	5217.14	A		Hygro+
			5217.15	B		Hygro-
			5217.21	B		Hygro-
			5217.24	B		Hygro-
			5217.32	A		Hygro-
	B	6.30 Kb	5217.03	A		Hygro+
			5217.19	B		Hygro-
			5217.22	B		Hygro-
	C	7.12 Kb	5217.17	A		Hygro+
	D	9.66 Kb	5217.27	A		Hygro+
	E	10.27 Kb	5217.12	A		Hygro+
5218	A	8.69 Kb	5218.14	B		Hygro-
			5218.17	D		Hygro-
			5218.23	B		Hygro-
			5218.24	C		Hygro+
			5218.28	B		Hygro-
			5218.30	B		Hygro-
			5218.31	B		Hygro-
			5218.32	B		Hygro-
			5218.35	B		Hygro-
			5218.38	A		Hygro-
			5218.40	A		Hygro-
	B	9.26 Kb	5218.25	A		Hygro+
	Missing Info	Undetected	5218.10	D		Hygro-
			5218.34	B		Hygro-
			5218.36	C		Hygro-
			5218.41	A		Hygro-
5221	A	4.02 Kb	5221.02	B		Hygro-
			5221.06	B		Hygro-
			5221.12	B		Hygro-
			5221.15	B		Hygro-
			5221.22	C	1156850	Hygro-
			5221.23	B		Hygro-
			5221.24	D		Hygro-
			5221.26	B		Hygro-
			5221.29	A		Hygro+
			5221.33	B		Hygro-
			5221.35	B		Hygro-
			5221.36	D		Hygro-
			5221.38	D		Hygro-
	B	4.34 Kb	5221.04	B	1540903	Hygro-
			5221.13	A		Hygro+
	C	8.37 Kb	5221.11	B		Hygro-
			5221.30	B	1090836	Hygro-
	D	8.70 Kb	5221.01	B	1090645	Hygro-
			5221.08	B		Hygro-
			5221.19	B		Hygro-
			5221.21	B		Hygro-
			5221.27	B		Hygro-
			5221.31	B		Hygro-
			5221.34	B		Hygro-
			5221.39	B		Hygro-
	E	10.16 Kb	5221.16	A	57726	Hygro-
			5221.17	B		Hygro-
	F	12.81 Kb	5221.25	C		Hygro+
5224	A	9.09 Kb	5224.17	B		Hygro-
			5224.20	B		Hygro-
			5224.21	C		Hygro-
	Missing Info	Undetected	5224.14	A	2482564	Hygro-
			5224.22	B		Hygro-
			5224.27	C		Hygro-
5225	A	11.24 Kb	5225.04	A		Hygro+
	B	11.99 Kb	5225.08	B		Hygro-
			5225.21	A		Hygro-
			5225.22	A		Hygro-
			5225.26	A		Hygro-
			5225.32	B		Hygro-
			5225.33	C		Hygro-
			5225.36	B		Hygro-
			5225.37	B		Hygro-
			5225.42	A		Hygro-
			5225.43	A		Hygro-
			5225.44	A		Hygro-
	C	12.79 Kb	5225.15	B		Hygro-
			5225.19	B		Hygro-
			5225.20	A		Hygro-
			5225.23	B		Hygro-
			5225.25	A		Hygro-
			5225.28	A		Hygro-
			5225.34	B		Hygro-
			5225.35	A		Hygro-
			5225.38	B		Hygro-
			5225.40	A		Hygro-
	Missing Info	Undetected	5225.01	B		Hygro-
			5225.02	B		Hygro-
			5225.03	C		Hygro-
			5225.06	A		Hygro+
			5225.09	B		Hygro-
			5225.10	C		Hygro-
			5225.18	C		Hygro-
			5225.29	A		Hygro-
			5225.31	B		Hygro-
5227	A	5.41 Kb	5227.16	C		Hygro-
			5227.23	A		Hygro-
			5227.35	B		Hygro+
			5227.39	A		Hygro+
	B	8.05 Kb	5227.44	B	5579731	Hygro-
	C	9.66 Kb	5227.06	B		Hygro+
	Missing Info	Undetected	5227.10	B		Hygro-
			5227.40	A		Hygro-
5233	Missing Info	Undetected	5233.17	D	784675	Hygro-
			5233.20	D	784675	Hygro-
			5233.23	C	784667	Hygro-
5236	A	7.18 Kb	5236.24	A		Hygro-
	B	12.44 Kb	5236.23	B		Hygro-
	C	14.07 Kb	5236.02	D		Hygro-
			5236.09	D		Hygro-
			5236.27	D		Hygro-
5237	A	7.18 Kb	5237.08	B		Hygro+
			5237.12	C		Hygro+
	B	7.99 Kb	5237.02	D		Hygro+
	C	8.51 Kb	5237.17	D	662475	Hygro-
	D	10.80 Kb	5237.07	C		Hygro+
	E	10.99 Kb	5237.18	C	662470	Hygro-
	Missing Info	Undetected	5237.01	D		Hygro+
5238	A	6.71 Kb	5238.21	A	86399	Hygro-
	B	6.94 Kb	5238.04	B		Hygro-
			5238.06	B		Hygro-
			5238.08	B		Hygro-
			5238.12	A		Hygro-
			5238.15	B	518966	Hygro-
			5238.24	B		Hygro-
			5238.27	A		Hygro-
			5238.31	A		Hygro-
			5238.36	D		Hygro-
			5238.38	B		Hygro-
			5238.40	A		Hygro-
			5238.41	A		Hygro-
			5238.42	A		Hygro-
	C	7.18 Kb	5238.02	A		Hygro-
			5238.03	A	86399	Hygro-
			5238.05	A		Hygro-
			5238.07	A		Hygro-
			5238.09	A		Hygro-
			5238.11	A		Hygro-
			5238.13	B		Hygro-
			5238.18	A		Hygro-
			5238.26	B		Hygro-
			5238.30	B		Hygro-
			5238.32	B		Hygro-
			5238.33	B		Hygro-
			5238.44	B		Hygro-
	D	7.44 Kb	5238.23	A		Hygro-
			5238.29	B		Hygro-
			5238.34	A		Hygro+
			5238.37	A	86399	Hygro-
			5238.39	B		Hygro-
	Missing Info	Undetected	5238.19	A		Hygro-
			5238.20	A		Hygro-
			5238.28	B		Hygro-
			5238.35	A		Hygro-
5239	A	9.88 Kb	5239.10	B		Hygro+
			5239.23	B		Hygro+
	Missing Info	Undetected	5239.36	B	2089358	Hygro-
5241	A	4.22 Kb	5241.06	B		Hygro-
			5241.42	C	2140150	Hygro-
			5241.43	B		Hygro-
			5241.44	B		Hygro-
	B	4.69 Kb	5241.24	A		Hygro-
			5241.25	A		Hygro-
			5241.41	C	2477877	Hygro-
	C	5.04 Kb	5241.07	B	2477877	Hygro-
	D	7.18 Kb	5241.02	A		Hygro-
			5241.04	A		Hygro-
			5241.05	A		Hygro-
			5241.26	B		Hygro-
			5241.27	D		Hygro-
			5241.32	B		Hygro-
			5241.36	A	2473799	Hygro-
			5241.39	B		Hygro-
			5241.40	B		Hygro-
	E	7.44 Kb	5241.29	C	2473799	Hygro-
			5241.30	B		Hygro-
			5241.34	A		Hygro-
	F	7.57 Kb	5241.12	B		Hygro-
			5241.13	B	2473798	Hygro-
	G	12.66 Kb	5241.08	B		Hygro-
	H	14.09 Kb	5241.01	A		Hygro-
			5241.17	A		Hygro-
			5241.28	B		Hygro-
			5241.33	B		Hygro-
	I	14.59 Kb	5241.09	B		Hygro-
			5241.10	B		Hygro-
	J	15.67 Kb	5241.14	B		Hygro-
			5241.16	A	3158	Hygro-
			5241.22	A		Hygro-
			5241.31	C		Hygro-
	Missing Info	Undetected	5241.35	C		Hygro-
			5241.37	B		Hygro-
5242	A	7.12 Kb	5242.23	B	910163	Hygro-
	B	7.39 Kb	5242.08	B		Hygro-
			5242.15	B	910163	Hygro-
			5242.22	B		Hygro-
	C	9.88 Kb	5242.01	D	910164	Hygro-
	Missing Info	Undetected	5242.05	B		Hygro-
			5242.07	D		Hygro-
5244	A	4.44 Kb	5244.27	D		Hygro+
	B	6.30 Kb	5244.11	D		Hygro-
	C	6.54 Kb	5244.26	D		Hygro+
	D	6.70 Kb	5244.02	D		Hygro-
	E	7.94 Kb	5244.29	D		Hygro-
	F	9.09 Kb	5244.25	C	16686522	Hygro-
5245	A	4.60 Kb	5245.08	D		Hygro+
	B	4.77 Kb	5245.14	B		Hygro-
	C	7.12 Kb	5245.16	B		Hygro+
			5245.18	D		Hygro+
	D	9.88 Kb	5245.40	C		Hygro+
	Missing Info	Undetected	5245.10	D		Hygro-
			5245.38	D		Hygro+
5246	A	7.12 Kb	5246.04	D	450018	Hygro-
	B	7.39 Kb	5246.02	B		Hygro-
			5246.03	B	21543628	Hygro-
	C	7.94 Kb	5246.08	A	24484766	Hygro-
	D	8.54 Kb	5246.01	D	20677133	Hygro-
	Missing Info	Undetected	5246.06	B		Hygro-
			5246.14	D		Hygro-
5248	A	6.48 Kb	5248.26	D	1654315	Hygro-
	B	6.94 Kb	5248.09	B		Hygro+
			5248.33	A		Hygro+
	Missing Info	Undetected	5248.39	B		Hygro+
5249	A	4.13 Kb	5249.01	B		Hygro+
			5249.08	C		Hygro+
			5249.11	B		Hygro+
	B	8.24 Kb	5249.16	B		Hygro+
	C	8.54 Kb	5249.24	B		Hygro+
	D	8.86 Kb	5249.29	B		Hygro+
	E	9.53 Kb	5249.38	D		Hygro+
	F	11.85 Kb	5249.30	D		Hygro+
	Missing Info	Undetected	5249.06	D		Hygro+
			5249.07	D		Hygro+
			5249.09	B		Hygro+
			5249.12	D		Hygro+
			5249.15	B		Hygro+
			5249.18	B		Hygro+
			5249.20	D		Hygro+
			5249.23	B		Hygro+
			5249.33	D		Hygro+
			5249.34	B		Hygro+
			5249.39	B		Hygro-
5250	Missing Info	Undetected	5250.03	D		Hygro+
			5250.07	D		Hygro+
5253	A	4.44 Kb	5253.01	B	106666	Hygro-
			5253.03	B		Hygro-
			5253.13	B		Hygro-
			5253.16	B		Hygro-
			5253.17	A		Hygro-
			5253.21	B		Hygro-
			5253.29	B		Hygro-
			5253.40	B		Hygro-
			5253.43	D		Hygro+
	B	4.74 Kb	5253.31	B		Hygro-
			5253.41	B		Hygro-
	C	5.06 Kb	5253.42	D	4267139	Hygro-
	D	6.13 Kb	5253.05	C	119968	Hygro-
			5253.11	A		Hygro+
			5253.18	B		Hygro-
5255	Missing Info	Undetected	5255.08	C		Hygro+
5256	A	5.75 Kb	5256.35	D		Hygro-
	B	7.94 Kb	5256.30	D		Hygro+
			5256.37	D		Hygro+
	Missing Info	Undetected	5256.18	D		Hygro-
			5256.21	D		Hygro-
5257	Missing Info	Undetected	5257.01	B		Hygro+
			5257.04	B		Hygro+
			5257.09	C		Hygro+
			5257.16	C		Hygro-
			5257.17	C		Hygro-
			5257.20	D		Hygro+
			5257.21	A		Hygro+
			5257.22	C		Hygro-
			5257.23	B		Hygro+
			5257.26	C	20325937	Hygro-
			5257.30	D		Hygro-
5258	Missing Info	Undetected	5258.01	D		Hygro-
			5258.02	D		Hygro+
			5258.06	D		Hygro-
5259	Missing Info	Undetected	5259.01	D		Hygro+
			5259.02	C		Hygro+
			5259.04	D		Hygro-
			5259.05	D		Hygro+
			5259.06	D		Hygro+
			5259.09	D		Hygro+
			5259.12	D		Hygro+
			5259.13	D		Hygro+
			5259.15	D		Hygro+
			5259.23	D		Hygro+
5260	A	12.53 Kb	5260.07	D	14447764	Hygro-
	B	14.07 Kb	5260.03	B	7505518	Hygro-
			5260.08	B		Hygro+
5263	A	4.40 Kb	5263.10	D		Hygro+
			5263.11	C		Hygro+
	B	4.73 Kb	5263.21	D		Hygro-
	C	5.47 Kb	5263.16	D	544515	Hygro-
	D	6.11 Kb	5263.17	D		Hygro+
	E	7.94 Kb	5263.03	B		Hygro+
	Missing Info	Undetected	5263.05	D		Hygro+
			5263.06	B		Hygro+
			5263.31	D		Hygro+
			5263.40	C		Hygro+
5265	A	9.76 Kb	5265.35	A		Hygro+
			5265.38	B		Hygro-
	B	9.94 Kb	5265.23	B		Hygro-
			5265.43	B		Hygro-
	C	10.12 Kb	5265.24	C		Hygro-
			5265.28	B		Hygro-
			5265.33	B		Hygro-
			5265.34	B		Hygro+
			5265.40	B		Hygro-
			5265.41	A		Hygro-
			5265.42	A		Hygro-
	D	10.24 Kb	5265.02	A		Hygro-
			5265.13	A		Hygro-
			5265.18	A		Hygro-
			5265.19	A		Hygro-
			5265.22	A		Hygro-
	E	10.49 Kb	5265.26	B		Hygro+
	F	10.61 Kb	5265.16	B		Hygro+
	G	12.55 Kb	5265.39	D	9045366	Hygro-
5270	A	6.39 Kb	5270.21	B	15210955	Hygro-
	B	9.05 Kb	5270.18	D		Hygro-
5271	A	5.15 Kb	5271.28	D	1311435	Hygro-
	B	5.35 Kb	5271.04	D		Hygro-
	C	5.78 Kb	5271.24	D	704775	Hygro-
	D	8.51 Kb	5271.18	C	704775	Hygro-
	E	9.08 Kb	5271.08	D	700253	Hygro-
			5271.21	C		Hygro+
	F	9.41 Kb	5271.26	D		Hygro+
	G	11.27 Kb	5271.02	B		Hygro-
	H	11.68 Kb	5271.01	C		Hygro-
			5271.03	C	1311432	Hygro-
			5271.11	B		Hygro-
			5271.14	B		Hygro-
			5271.17	A		Hygro-
	Missing Info	Undetected	5271.16	D	704775	Hygro-
			5271.25	D		Hygro-
5272	A	5.09 Kb	5272.06	D		Hygro+
	B	8.05 Kb	5272.01	A	18841	Hygro-
	Missing Info	Undetected	5272.05	B	9863348	Hygro-
5273	A	9.09 Kb	5273.01	D		Hygro+
5276	A	4.65 Kb	5276.12	C		Hygro+
	B	4.94 Kb	5276.05	D	13860914	Hygro-
	C	5.09 Kb	5276.01	B		Hygro+
			5276.02	D	13834043	Hygro-
	D	5.41 Kb	5276.08	C		Hygro+
	E	5.93 Kb	5276.14	D	13860773	Hygro-
5278	A	7.41 Kb	5278.02	B		Hygro-
			5278.03	B	343723	Hygro-
			5278.04	B		Hygro-
			5278.05	A		Hygro-
			5278.10	A		Hygro+
			5278.15	B		Hygro-
			5278.16	A		Hygro-
			5278.17	B		Hygro-
			5278.19	B		Hygro-
			5278.20	B		Hygro-
			5278.21	B		Hygro-
			5278.22	B		Hygro-
			5278.23	B		Hygro-
			5278.24	B		Hygro-
			5278.26	A		Hygro-
			5278.27	A		Hygro-
			5278.29	B		Hygro-
			5278.31	A		Hygro-
			5278.32	B		Hygro-
			5278.35	B		Hygro-
			5278.37	A		Hygro-
			5278.38	A		Hygro-
			5278.39	A		Hygro-
			5278.40	A		Hygro-
			5278.42	A		Hygro-
			5278.43	A		Hygro-
	B	8.56 Kb	5278.08	B		Hygro-
			5278.12	B	2568953	Hygro-
	C	9.53 Kb	5278.06	B	347382	Hygro-
			5278.13	B		Hygro-
			5278.28	B		Hygro-
	D	11.83 Kb	5278.25	A	786503	Hygro-
	E	11.99 Kb	5278.01	B		Hygro-
	Missing Info	Undetected	5278.34	C		Hygro-
			5278.36	B		Hygro-
			5278.44	A		Hygro-
5280	A	10.11 Kb	5280.13	A		Hygro-
			5280.28	A	1264915	Hygro-
			5280.30	B	1264915	Hygro-
			5280.32	A		Hygro-
			5280.33	B		Hygro-
	B	11.69 Kb	5280.26	D	1284466	Hygro-
	Missing Info	Undetected	5280.01	D		Hygro-
			5280.02	D		Hygro+
			5280.03	A		Hygro+
			5280.05	C		Hygro+
			5280.06	B		Hygro-
			5280.10	D		Hygro+
			5280.14	D		Hygro+
			5280.16	B		Hygro+
			5280.20	A		Hygro-
			5280.23	B		Hygro+
			5280.24	B		Hygro+
			5280.25	A		Hygro-
			5280.35	D		Hygro-
			5280.36	B		Hygro+
			5280.39	D		Hygro+
			5280.40	B		Hygro+
			5280.41	C		Hygro-
5282	A	8.26 Kb	5282.05	A		Hygro-
5285	A	9.75 Kb	5285.02	A	1693047	Hygro-
			5285.04	C	1693047	Hygro-
	Missing Info	Undetected	5285.03	D		Hygro-
			5285.06	D	1693047	Hygro-
			5285.07	D		Hygro-
			5285.08	D		Hygro-
Average number of subfamilies per family : 5.39
Median number of subfamilies per family : 5
