# Supplementary material for: Genome-Wide Interrogation of Mammalian Stem Cell Fate Determinants by Nested Chromosome Deletions
Source: PLoS Genet. 2010 Dec 9;6(12):e1001241. doi: 10.1371/journal.pgen.1001241 (PMC3000362; doi:10.1371/journal.pgen.1001241)
Supplement: Table S5 — Genomic content of DelES mapped deletions. List of current DelES mapped families and elements included in the family largest deletion. Clusters (genes, miRNA, ultraconserved elements, lincRNA) are in represented in red and have been identified by manually looking at all mapped families. Number of genes with associated mouse phenotypes has been extracted from MGI [53]. OMIM entries are based on human syntenic regions [54]. (0.10 MB XLS) [file pgen.1001241.s008.xls]

## Sheet: famsGenesOmimElements
Supplemental Table 5: Genomic content of DelES deletions
Families	Chromosome	Largest Deletion Size	Syntenic Regions in Human	Genes	miRNAs	UC Elements	LincRNAs	Number of gene associated with mouse phenotype	OMIM
1	chr14	23343972	10p15 10q11 10q21-q23 10q22 10q22.3 10q23.31 10q25 11p11.2 13q12.3 14q11 16q22.3-q23.1 17p11 19q 1p31-p21 1q25 1q42.2-q43 20q13 22q12.1 22q12.3 2q31-q33 3p26 6p25 6q21-q23.2 7p11-q21 7p22 7q11.23 7q36 8p22 Xq11-q12	1700001F09Rik, 1700011H14Rik, 1700024B05Rik, 1700024G13Rik, 1700049E17Rik1, 2200001I15Rik, 3110001K24Rik, 3632451O06Rik, 4930474N05Rik, 4930503E14Rik, 4930596D02Rik, 4932432K03Rik, 5730469M10Rik, 6720456H20Rik, 9230112D13Rik, 9430077A04Rik, AY358078, Actr8, Ang, Ang2, Ang3, Ang4, Ang5, Ang6, Ankrd28, Antxrl, Anxa8, Apex1, Arhgap22, BC061237, Bap1, Bmp4, Bmpr1a, Btd, Cacna1d, Cacna2d3, Capn7, Cdkn…	mmu-mir-346, mmu-mir-327, mmu-mir-685	7	5	54	133540__Cockayne Syndrome, Type B; CSB 165720__Osteoarthritis Susceptibility 1; OS1 176807__Prostate Cancer 194200__Wolff-Parkinson-White Syndrome 202650__Dysgnathia Complex 224700__Ebstein Anomaly 250850__Methionine Adenosyltransferase Deficiency 255300__Myopathy, Congenital 600309__Atrioventricular Septal Defect; AVSD 601493__Cardiomyopathy, Dilated, 1C; CMD1C 602482__Axenfeld-Rieger Syndrome, …
4	chr2	1414102	1q43 20q13.13-q13.2 21q22.3 Xp11.23	2310033K02Rik, A530013C23Rik, Adnp, Atp9a, Cebpb, Dpm1, Kcng1, Mocs3, Nfatc2, Pard6b, Ptpn1, Rnf114, Sall4, Slc9a8, Snai1, Spata2, Tmem189, Ube2v1		0	4	6	190685__Down Syndrome 607323__Duane-Radial Ray Syndrome; DRRS
6	chr17	663211	6p21.3	4930511I11Rik, 4930539E08Rik, Brpf3, Clps, E230001N04Rik, Fkbp5, Gm749, Kctd20, Mapk13, Mapk14, Pnpla1, Pxt1, Slc26a8, Srpk1, Stk38, Tmhs, Tulp1		0	1	-	600132__Retinitis Pigmentosa 14; RP14
7	chr16	96228		Ccdc58, Csta, Fam162a, Stfa2l1		0	0	0
9	chr18	5030564	14q31.3 16q13 19q13.3 1q41 2q14.1 5q23-q31 5q32-q33.1	1700011I03Rik, 2010002N04Rik, 4933429F08Rik, A630042L21Rik, A730017C20Rik, Adamts19, Arsi, C330018D20Rik, Camk2a, Cd74, Cdx1, Chsy3, Csf1r, Csnk1a1, Ctxn3, Dctn4, EG225594, EG240327, Fbn2, Iigp1, Isoc1, Lmnb1, March3, Megf10, Myoz3, Ndst1, Pde6a, Pdgfrb, Ppargc1b, Prrc1, Rbm22, Rps14, Slc12a2, Slc26a2, Slc27a6, Slc6a7, Synpo, Tcof1	mmu-mir-378, mmu-mir-145, mmu-mir-143	0	7	15	121050__Contractural Arachnodactyly, Congenital; CCA 154500__Treacher Collins-Franceschetti Syndrome; TCOF 222600__Diastrophic Dysplasia 267450__Respiratory Distress Syndrome in Premature Infants 268000__Retinitis Pigmentosa; RP
10	chr16	7741244		2610528E23Rik, 4930453N24Rik, Arl13b, Arl6, Cggbp1, Ckt2, Cldnd1, Col8a1, Cpox, Crybg3, Dcbld2, E330017A01Rik, Epha3, Epha6, Filip1l, Gabrr3, Gm813, Gpr15, Mina, Nit2, Nsun3, Olfr172, Olfr173, Olfr174, Olfr176, Olfr177, Olfr178, Olfr180, Olfr181, Olfr183, Olfr186, Olfr187, Olfr190, Olfr191, Olfr192, Olfr193, Olfr194, Olfr195, Olfr196, Olfr198, Olfr199, Olfr201, Olfr202, Olfr203, Olfr204, Olfr205,…		0	3	4
13	chr4	5292153	13q13.3 4q21 7q35-q36	4930473A06Rik, Bnc2, Cbx3-ps3, Cer1, Cntln, D4Bwg0951e, Frem1, Mpdz, Nfib, Psip1, Sh3gl2, Snapc3, Ttc39b, Tyrp1, Zdhhc21		11	4	5	219000__Fraser Syndrome 600510__Glaucoma-Related Pigment Dispersion Syndrome
14	chr2	569900		0610011L14Rik, 1110008F13Rik, 4930518I15Rik, Dlgap4, Dsn1, Epb4.1l1, Myl9, Ndrg3, Sla2, Tgif2		0	0	2
15	chr11	683822	10p11.2 10q11 10q24-q25 10q25.3-q26.1 11p15.5 11q22-q24 11q22.3 12p12.1 13q12.3 13q14.1 13q14.1-q14.2 13q34 14q11.2 14q32.3 15q15.1 16p12 17p13.1 17q11.2 17q21.1 17q22 17q22-q23 19p13.3 19q13.2 1p32 1p36.2-p36.12 22q12.1 2p16 2q33 2q34-q35 2q35 3p21.3 3p22-p21.3 3q26.3 4p16.3 5q33.2 6q25.2-q27 7p12.3-p12.1 7q34 8p22-p21 8q11 9p 9p21	1500010J02Rik, 2310047M10Rik, 9330160F10Rik, A030009H04Rik, Alox12b, Alox8, Aloxe3, Atp1b2, Aurkb, Cd68, Chd3, Cntrob, Cyb5d1, Dnahc2, Efnb3, Eif4a1, Fxr2, Gucy2e, Hes7, Jmjd3, Kcnab3, Lsmd1, Mpdu1, Per1, Sat2, Senp3, Shbg, Sox15, Sox16, Tmem107, Tmem88, Tnfsf12, Tnfsf13, Trappc1, Trp53, Vamp2, Wdr79	mmu-mir-467f, mmu-mir-1934	0	2	12	109800__Bladder Cancer 114480__Breast Cancer 151623__Li-Fraumeni Syndrome 1; LFS1 155255__Medulloblastoma; MDB 156240__Mesothelioma, Malignant 162200__Neurofibromatosis, Type I; NF1 175200__Peutz-Jeghers Syndrome; PJS 211980__Lung Cancer 242100__Ichthyosiform Erythroderma, Congenital, Nonbullous, 1; NCIE1 268220__Rhabdomyosarcoma 2; RMS2 275355__Squamous Cell Carcinoma, Head and Neck; HNSCC 60177…
5001	chr17	6080631	11q14 12q24 13q32 16p13.3 17p13.1 1p13 1q22 1q23 1q41-q42 21q22.3 2q33 2q37.3 3p21.3-p21.2 3p22-p21.3 3q26.3 4p16-p15.2 4q22-q24 6p21.3 7q31 8p22-p21.3 9q13-q22	1110021J02Rik, 1700065O13Rik, 4833413E03Rik, 4921501E09Rik, 4930511I11Rik, 4930526A20Rik, 4930539E08Rik, 4933413N12Rik, 677156, 9030612M13Rik, 9830134C10Rik, A430107D22Rik, A530088E08Rik, Abcg1, Abhd9, Adamts10, Akap8, Akap8l, Angptl4, Anks1, BC004004, BC066107, Brd4, Brpf3, Btbd9, C230013L11Rik, C920016K16Rik, Cbs, Cd320, Cdkn1a, Clps, Cpne5, Cryaa, Cyp4f13, Cyp4f14, Cyp4f15, Cyp4f16, Cyp4f39, C…		3	4	29	114550__Hepatocellular Carcinoma 123580__Crystallin, Alpha-A; CRYAA 152700__Systemic Lupus Erythematosus; SLE 236200__Homocystinuria 600132__Retinitis Pigmentosa 14; RP14 603174__Homocysteinemia 605749__Cataract, Autosomal Recessive, Early-Onset, Pulverulent
5002	chr3	1175966	1p21-p13 8q21-q22	1810037I17Rik, Abca4, Abcd3, Arhgap29, Bcar3, Dnttip2, Fabp2, Fnbp1l, Gclm, Pde5a, Usp53	mmu-mir-760	0	1	3	248200__Stargardt Disease 1; STGD1 601718__Retinitis Pigmentosa 19; RP19 604116__Cone-Rod Dystrophy 3; CORD3
5003	chr14	1104198	14q12 20q13.3 3p21.3-p14.3 3p25 4q35	1110028A07Rik, 1700123O20Rik, 1810034K20Rik, 4930579G18Rik, 4931414P19Rik, A730061H03Rik, Acin1, Ap1g2, Bcl2l2, Cdh24, Cebpe, Cmtm5, Cpne6, Dhrs2, Dhrs4, EG545052, Efs, Fam158a, Gmpr2, Homez, Il25, Ipo4, Irf9, Jph4, Jub, Lrrc16b, Myh6, Myh7, Myl6, Nedd8, Ngdn, Nrl, Pabpn1, Pck2, Psmb5, Psme1, Psme2, Rec8, Rnf31, Slc22a17, Slc7a8, Thtpa, Tm9sf1, Tssk4, Wdr23, Zfhx2	mmu-mir-686, mmu-mir-208a, mmu-mir-208b	0	1	13	192600__Cardiomyopathy, Familial Hypertrophic; CMH
5006	chr5	8610506	10q22.3 10q24 11p15.5 11q14-q21 12p12.2-p12.1 12p13 12q13 12q24 13q14-q21 13q32 13q34 14q32.3 15q 15q15 17cen-q11.2 17q 17q21-q22 17q21.1 18p 18p11.31-p11.2 1p32 1p36.1 1p36.2 1p36.3 1q22-q25 1q23 1q23-q25 1q25-q31 1q32.1 1q42-q43 1q42.1 20q11-q13 20q13.11-q13.13 22q11 22q11.2 22q12.3 2p13 2p16.3 2p21 2p23 2p23-p21 2p23-p22 2p25-p24 2q22-q23 2q33-q35 2q35 2q36-q37 3p25 3q13.3 3q21-q25 4p14 4p16.3…	0610007C21Rik, 1500035N22Rik, 1700001C02Rik, 2010209O12Rik, 2310016E02Rik, 2900005J15Rik, 4930471M23Rik, 4930584F24Rik, 4931409K22Rik, 5031410I06Rik, Abcb8, Abcf2, Abhd1, Accn3, Actr3b, Agap3, Agbl5, Asb10, Atg9b, BC050254, Cad, Cdk5, Cenpa, Cgref1, Cib4, Cnpy1, Crygn, D5Wsu178e, Dnajb6, Dnajc5g, Dpp6, Dpysl5, E130116L18Rik, EG332993, Eif2b4, Emilin1, En2, Fam126a, Fam59b, Fastk, Galnt11, Galntl5…	mmu-mir-671, mmu-mir-1960	2	9	29	109730__Aortic Valve Disease 112500__Brachydactyly, Type A1; BDA1 125800__Diabetes Insipidus, Nephrogenic, Autosomal 142945__Holoprosencephaly 3; HPE3 145500__Hypertension, Essential 157170__Holoprosencephaly 2; HPE2 168600__Parkinson Disease; PD 181500__Schizophrenia; SCZD 200500__Acheiropody 203780__Alport Syndrome, Autosomal Recessive 209850__Autism 251880__Mitochondrial DNA Depletion Syndrome…
5007	chr13	4998710		A130095M15Rik, A530099J19Rik, Abt1, Amph, Aoah, Btn1a1, Btn2a2, Elmo1, Epdr1, Gm24, Gpr141, Gpx5, Gpx6, Hist1h1b, Hist1h1d, Hist1h2ad, Hist1h2ae, Hist1h2af, Hist1h2ag, Hist1h2ah, Hist1h2ai, Hist1h2aj, Hist1h2ak, Hist1h2an, Hist1h2ao, Hist1h2bf, Hist1h2bg, Hist1h2bh, Hist1h2bj, Hist1h2bk, Hist1h2bl, Hist1h2bm, Hist1h2bn, Hist1h2bp, Hist1h3e, Hist1h3f, Hist1h3g, Hist1h3h, Hist1h3i, Hist1h4f, Hist1h…	mmu-mir-1896, mmu-mir-1983	1	6	6
5008	chr7	314811		C330005M16Rik, Gmfg, Il28a, Il28b, Lrfn1, Med29, Nccrp1, Paf1, Pak4, Plekhg2, Rps16, Samd4b, Sycn, Zfp36		0	0	3
5009	chr5	3942951		0610040B10Rik, 1700001J03Rik, 1700018F24Rik, 2210010N04Rik, 2810453I06Rik, 4921520G13Rik, 4930449I24Rik, 4933411G11Rik, AU022870, AW146299, Actb, Arpc1a, Arpc1b, Atp5j2, Baiap2l1, Bhlhb8, Bri3, Bud31, Cdk8, Cpsf4, Cyp3a11, Cyp3a16, Cyp3a25, Cyp3a41, Cyp3a41b, Cyp3a44, Cyp3a57, Cyp3a59, Cyth3, D430018E03Rik, Daglb, E130309D02Rik, Eif2ak1, Fbxl18, Fscn1, Gpr12, Grid2ip, Jtv1, Kdelr2, Lmtk2, Nptx2, …		0	2	13
5010	chr4	4849642	1p36.2-p34	1700125D06Rik, 2510006D16Rik, 9530096D07Rik, A3galt2, Adc, Ak2, Bai2, Bsdc1, C77080, CK137956, Ccdc28b, Col16a1, Csmd2, Eif3i, Epb4.1, Fabp3, Fam167b, Fndc5, Gjb4, Gjb5, Gm853, Gmeb1, Hcrtr1, Hdac1, Hmgb4, Hpca, Iqcc, Khdrbs1, Kpna6, Laptm5, Lck, Marcksl1, Matn1, Mecr, Nkain1, Oprd1, Pef1, Phc2, Ptp4a2, Ptpru, Pum1, Rbbp4, Rnf19b, S100pbp, Sdc3, Serinc2, Sfrs4, Snrnp40, Spocd1, Sync, Taf12, Tinag…		1	9	18	611804__Elliptocytosis 1; EL1
5014	chr8	796288		1810033B17Rik, 2310057J16Rik, BC068157, C330021F23Rik, Cd209a, Cd209b, Cd209c, Cd209d, Cd209e, Cd209f, Cd209g, Clec4g, Ctxn1, Elavl1, Evi5l, Fcer2a, Lrrc8e, Map2k7, Pcp2, Retn, Snapc2, Stxbp2, Timm44, Trappc5, Xab2		0	0	7
5016	chr17	13031772	10q24 11p11.11 11p15.5 11q13 12q12-q13 17pter-p13 17q21.1 18p11.31-p11.2 19p13 1p32 21q22.1 22q12.2 2p13 2q22-q23 2q33 4p14 4q22 5p15 5q11.1 5q23.1-q23.3 5q31.2 6q25.2-q27 6q26 6q27 7q31-q32 8p22-p21.3 8q22.1 9q34 Xq21-q25	100041621, 1300003B13Rik, 1600012H06Rik, 2210404J11Rik, 2410011O22Rik, 4930432O21Rik, 4930474M22Rik, 4930488N24Rik, 4930546H06Rik, 6330416L07Rik, 9030025P20Rik, A630033E08Rik, Acat2, Acat3, Agpat4, BC002059, BC018101, BC043476, BC049807, Chd1, D17Ertd663e, Dact2, Dll1, EG210853, EG381070, EG545191, EG635895, Fam120b, Fpr-rs3, Fpr-rs4, Fpr-rs6, Fpr-rs7, Fpr1, Fpr2, Fpr3, Gpr31c, Has1, Igf2r, Lix1,…	mmu-mir-99b, mmu-let-7e, mmu-mir-125a	0	9	17	105400__Amyotrophic Lateral Sclerosis 1; ALS1 168600__Parkinson Disease; PD 217090__Plasminogen Deficiency, Type I 256000__Leigh Syndrome; LS 271900__Canavan Disease 600116__Parkinson Disease 2, Autosomal Recessive Juvenile; PARK2
5017	chr9	13375453	11q22 2p16	1700012B09Rik, 1700128F08Rik, 2200002K05Rik, 2210010B09Rik, 2810485I05Rik, 4931406C07Rik, 5730577I03Rik, 5730601F06Rik, 5830418K08Rik, 9030420J04Rik, 9230110C19Rik, A230050P20Rik, AK129341, Amotl1, Angptl6, Ankrd49, Atg4d, BC017612, Birc2, Birc3, C330006D17Rik, Ccdc67, Cdc37, Cdkn2d, Cep57, Chordc1, Cntn5, Col5a3, Cwc15, Dnmt1, Eif3g, Endod1, Fat3, Fbxl12, Fdx1l, Folr4, Fut4, Glp1, Gpr83, Hephl1,…	mmu-mir-1899, mmu-mir-1900	0	3	30	601382__Charcot-Marie-Tooth Disease, Type 4b1; CMT4B1 608089__Endometrial Cancer
5018	chr7	3007255	19q13.3	2810007J24Rik, 6330408A02Rik, 9230107M04Rik, B430211C08Rik, Bsph1, C730007P19Rik, Cabp5, Chmp2a, Crx, Crxos1, EG194588, EG629219, Gltscr2, Lig1, Mzf1, Obox1, Obox2, Obox3, Obox5, Obox6, Pla2g4c, Sepw1, Slc27a5, Sult2a1, Sult2a2, Trim28, Ube2m, V1rj2, V1rj3, V1rk1, Zbtb45, Zfp324, Zfp446		0	0	6	602225__Cone-Rod Homeobox-Containing Gene; CRX
5023	chr2	7695075	12q14 16p13.3 16p13.3-p13.12 17q21.31-q22 1p34 2q31 9q34 9q34.1 9q34.2-q34.3	1110008P14Rik, 1190002A17Rik, 1700001O22Rik, 1700007K13Rik, 1700019L03Rik, 1700026L06Rik, 1700101E01Rik, 2600006K01Rik, 2900010J23Rik, 4930555K19Rik, 5730472N09Rik, 6330409D20Rik, 6530402F18Rik, 9430097D07Rik, A130092J06Rik, AI182371, Abl1, Aif1l, Ak1, Angptl2, Asb6, Ass1, BC005624, Barhl1, Bat2l, C130021I20Rik, Ccbl1, Cdk9, Cel, Cep110, Cercam, Ciz1, Col5a1, Coq4, Crat, Cstad, D2Wsu81e, D730039F…	mmu-mir-219-2, mmu-mir-199b, mmu-mir-1954	24	7	35	128100__Dystonia 1, Torsion, Autosomal Dominant; DYT1 130000__Ehlers-Danlos Syndrome, Type I 130010__Ehlers-Danlos Syndrome, Type II 161200__Nail-Patella Syndrome; NPS 173900__Polycystic Kidneys 187300__Telangiectasia, Hereditary Hemorrhagic, of Rendu, Osler, and Weber; 191100__Tuberous Sclerosis; TS 215700__Citrullinemia, Classic 275210__Tight Skin Contracture Syndrome, Lethal
5025	chr15	13051447		6030458C11Rik, 9230109A22Rik, Acot10, Basp1, Cdh10, Cdh12, Cdh18, Cdh6, Cdh9, EG432939, Myo10, Pdzd2, Rnasen		0	2	3
5026	chr6	4486832	10q11.2 11q23 1p36.1-p35 1p36.2 20q13.2-q13.3 3p26-p25 4p12 5p13.1-p12 Xq28	1700063H04Rik, 3110021A11Rik, 4933440N22Rik, A2m, Adipor2, Ankrd26, Atp6v1e1, B4galnt3, Bcl2l13, Bid, Bms1, Cacna1c, Cacna2d4, Ccdc77, Cecr2, Cecr5, Csgalnact2, Dcp1b, Erc1, Fbxl14, Fxyd4, Hnrnpf, Hsn2, Il17ra, Iqsec3, Jarid1a, Klrg1, Lrtm2, M6pr, Mical3, Mug1, Mug2, Mug4, Ninj2, Pex26, Phc1, Rad52, Rasgef1a, Ret, Slc25a18, Slc6a12, Slc6a13, Tuba8, Usp18, Wnk1, Wnt5b, Zfp248, Zfp9	mmu-mir-706	0	5	16	142623__Hirschsprung Disease, Susceptibility to, 1; HSCR1 162300__Multiple Endocrine Neoplasia, Type IIB; MEN2B 171300__Pheochromocytoma 206500__Anencephaly
5029	chr8	9313403	10q23 11p15.5 12p13.2-q24.1 14q11-q12 16p 16p13 16q12 16q12-q13 19cen-q12 19p13 1p13 1p36 1p36.13 1q22 1q31-q32 21q22.3 2q32.2-q32.3 3p26 3q24 5q31 6p21.3 6q23 7p21 8p23.1	1500041N16Rik, 1600014K23Rik, 1700067K01Rik, 2210011C24Rik, 2310036O22Rik, 2410018C20Rik, 4432412L15Rik, 4921524J17Rik, 4930432K21Rik, 4933402J07Rik, 4933434I20Rik, 9430002A10Rik, Abcc12, Abce1, Adcy7, Anapc10, Asf1b, Asna1, BC056474, BC057552, Best2, Brd7, C330011M18Rik, Cacna1a, Calr, Cbln1, Cc2d1a, Ccdc130, Cd97, Clgn, Cyld, D8Ertd738e, Dand5, Ddx39, Dhps, Dnaja2, Dnajb1, Dnase2a, EG624855, EG…	mmu-mir-1199, mmu-mir-709, mmu-mir-181d, mmu-mir-181c, mmu-mir-23a, mmu-mir-27a, mmu-mir-24-2	5	10	39	132700__Cylindromatosis, Familial 141500__Migraine, Familial Hemiplegic, 1; FHM1 141900__Hemoglobin--Beta Locus; HBB 166990__Osteochondrodysplasia, Rhizomelic, with Callosal Agenesis, Thrombocytopenia, Hydrocephalus, and Hypertension 180300__Rheumatoid Arthritis; RA 181440__Scheuermann Disease 220200__Dandy-Walker Syndrome; DWS 248500__Mannosidosis, Alpha B, Lysosomal 266600__Inflammatory Bowel D…
5032	chr7	2148724		1190003J15Rik, 1810014F10Rik, 5830411N06Rik, 6430531B16Rik, 9330101J02Rik, Adam8, Athl1, BC066028, Bet1l, Bnip3, Caly, Cd163l1, Cox8b, Cyp2e1, Dpysl4, E030019B06Rik, Echs1, Gpr123, Ifitm1, Ifitm2, Ifitm3, Ifitm5, Inpp5a, Jakmip3, Kndc1, Lrrc27, Msx3, Mtg1, Nkx6-2, Nlrp6, Odf3, Olfr1553-ps1, Olfr45, Olfr46, Olfr522, Olfr523, Olfr524, Olfr525, Olfr527, Olfr53, Olfr530, Olfr531, Olfr532, Olfr533, Ol…	mmu-mir-202	0	0	11
5034	chr15	2245485	11q14 12q24 13q32 16p13.3 1p13 1q22 1q23 1q41-q42 2q37.3 3p21.3-p21.2 4p16-p15.2 4q22-q24 6p21.3	1500009C09Rik, 1700029P11Rik, 4930483J18Rik, AW544981, Aco2, Adsl, Atf4, Cacna1i, Ccdc134, Cenpm, Chadl, Csdc2, Dnajb7, Enthd1, Ep300, Fam152b, Grap2, L3mbtl2, Map3k7ip1, Mchr1, Mei1, Mgat3, Mkl1, Nhp2l1, Pdgfb, Phf5a, Pmm1, Polr3h, Rangap1, Rbx1, Rpl3, Rps19bp1, Sgsm3, Slc25a17, Smcr7l, Srebf2, St13, Syngr1, Tef, Tnfrsf13c, Tnrc6b, Tob2, Xpnpep3, Xrcc6, Zc3h7b	mmu-mir-1944, mmu-mir-33	0	1	17	152700__Systemic Lupus Erythematosus; SLE
5035	chr8	666720		1700104B16Rik, Dctn6, Gsr, Gtf2e2, Leprotl1, Mboat4, Rbpms, Tmem66		0	2	1
5041	chr7	8192232	10q11.2 11q12.3-q13.1 11q14 12p13 12q24 13q14.1 13q32 16p12.3 16p13-p12 16p13.3 17q21.1-q21.2 1p13 1q21 1q22 1q23 1q41-q42 2q22 2q37.3 3p21.3-p21.2 4p16-p15.2 4q13-q21 4q22-q24 5q31 5q31-q34 5q31.1-q33.1 5q32-q34 6p21.2-p12 6p21.3	1700007B13Rik, 1700069B07Rik, 2010110P09Rik, 2310008H09Rik, 2610020H08Rik, 4930408O21Rik, 4930533L02Rik, 4933427G17Rik, 4933440M02Rik, 6330503K22Rik, 9030624J02Rik, Abca14, Abca15, Abca16, Acsm1, Acsm2, Acsm3, Acsm4, Acsm5, Anks4b, Aqp8, Arhgap17, Atp2a1, BC030336, Cacng3, Cd19, Cdr2, Cog7, Coq7, Crym, D430042O09Rik, Dctn5, Dcun1d3, Dnahc3, E130201H02Rik, Ears2, Eef2k, Ern2, Exod1, Gde1, Gga2, Gp…		1	4	23	130700__Emphysema, Hereditary Pulmonary 152700__Systemic Lupus Erythematosus; SLE 162000__Hyperuricemic Nephropathy, Familial Juvenile; HNFJ 174000__Medullary Cystic Kidney Disease 1; MCKD1 177200__Liddle Syndrome 264350__Pseudohypoaldosteronism, Type I, Autosomal Recessive; PHA1 600807__Asthma, Susceptibility to
5045	chr10	25305539	10q21-q22 10q22 10q22.1 10q22.3 11q13 11q13.4-q13.5 11q14-q21 12q24 12q24.2 13q14-q21 13q32 13q34 14q31 14q32.3 15q15 16q12.2 16q22 18p 18q22 1p13 1p36.1 1p36.2 1p36.3 1pter-p22.3 1q32.1 1q42.1 1q42.2-q43 22q11 22q11.2 22q12.3 2p23.3 2q11-q13 3p25 3p26-p25 3q13.3 3q26.3 4q31 5q13.2 5q23-q35 5q32-q34 5q33 6p21.3 6p22.3 6p23 6pter-p21 6q13-q26 6q16.3-q21 6q21 6q21-q23.2 6q22-q23 7p21 8p12-p11.2 8p2…	1700021F05Rik, 1700021K02Rik, 1700120B22Rik, 1700125F08Rik, 2010107G23Rik, 2410017P07Rik, 2510003E04Rik, 3110049J23Rik, 4632428N05Rik, 4933403O03Rik, 4933411G06Rik, 5033413D22Rik, 9030612E09Rik, Adamts14, Aifm2, Aim1, Ankrd57, Armc2, Ascc1, Ascc3, Asf1a, Atg5, Atoh7, Bend3, Bves, Cbara1, Ccar1, Ccdc109a, Ccdc138, Cd164, Cd24a, Cdh23, Chst3, Col13a1, Ctnna3, D10Ertd641e, D630037F22Rik, D830039M14R…	mmu-mir-297a-2, mmu-mir-1929, mmu-mir-466j	4	18	45	102530__Globozoospermia 126200__Multiple Sclerosis, Susceptibility To; MS 164200__Oculodentodigital Dysplasia; ODDD 181500__Schizophrenia; SCZD 222100__Diabetes Mellitus, Insulin-Dependent; IDDM 224900__Ectodermal Dysplasia, Hypohidrotic, Autosomal Recessive 235700__Hexokinase Deficiency Hemolytic Anemia 245200__Krabbe Disease 249900__Metachromatic Leukodystrophy Due to Saposin B Deficiency 25970…
5048	chr17	17634431	11q14 12q12-q13 12q24 12q24.2 13q14-q21 13q32 16p13 16p13.3 1p13 1p36.13 1q22 1q23 1q31-q32 1q41-q42 21q22.1 21q22.3 22q11.2 22q12.2 2p13 2q32.2-q32.3 2q37.3 3p21.3-p21.2 4p13-p12 4p16-p15.2 4q22 4q22-q24 5q31 6p12 6p21 6p21.1-p12 6p21.3 6pter-p21 6q23 7p21 9q13-q22 Xp11.23-q13.3	1110021J02Rik, 1600014C23Rik, 1700022C21Rik, 1700027N10Rik, 1700065O13Rik, 2300002M23Rik, 2310014H01Rik, 2310039H08Rik, 2310061I04Rik, 2410017I17Rik, 2410137M14Rik, 2610110G12Rik, 3110082D06Rik, 4833413E03Rik, 4921501E09Rik, 4930564C03Rik, 4933413N12Rik, 667782, 672718, 677156, 9030612M13Rik, 9130008F23Rik, A430107D22Rik, A530088E08Rik, AA388235, AU023871, Aars2, Abcc10, Abcf1, Abcg1, Abhd9, Adam…	mmu-mir-219-1, mmu-mir-1894, mmu-mir-877, mmu-mir-715, mmu-mir-693	1	10	8	103780__Alcohol Dependence 105400__Amyotrophic Lateral Sclerosis 1; ALS1 119600__Cleidocranial Dysplasia; CCD 123580__Crystallin, Alpha-A; CRYAA 152700__Systemic Lupus Erythematosus; SLE 180300__Rheumatoid Arthritis; RA 184840__Stickler Syndrome, Type III; STL3 188400__DiGeorge Syndrome; DGS 215150__Otospondylomegaepiphyseal Dysplasia; OSMED 222100__Diabetes Mellitus, Insulin-Dependent; IDDM 2362…
5049	chr11	431680	11p15.5 11q22.3 12p12.1 13q12.3 14q32.3 15q15.1 16p12 17p13.1 17q22 17q22-q23 22q12.1 2q33 2q34-q35 3q26.3 5q33.2 8q11	Arl4d, Brca1, Dhx8, Etv4, Meox1, Nbr1, Rdm1, Rnd2, Tmem106a, Vat1		0	0	3	114480__Breast Cancer
5050	chr4	12199735	10p12 10q11 11q14 11q23.3 12p13 13q12 16q22 19p13.3 19q13.1 19q13.2-q13.3 21q22.3 2q12-q14 2q21 3q24 3q25.1 3q28 4p16.3 4q11-q12 4q12 5q35 6q25.3 8p12 9p13.3 9p21-p12 9p24 9q22 9q22-q31 9q22.3 9q31 9q34.1	100038993, 100042539, 1300002K09Rik, 1700022I11Rik, 1700045I11Rik, 1700055D18Rik, 2310039E09Rik, 2810432L12Rik, 4930412F15Rik, 4930417M19Rik, 4930466F19Rik, 4930500O05Rik, 4930547C10Rik, 4930578G10Rik, 4933409K07Rik, 5430416O09Rik, 5730528L13Rik, 5830415F09Rik, 665845, AI427809, AU014645, Abca1, Acnat1, Acnat2, Aldh1b1, Aldob, Alg2, Amd-ps4, Anks6, Anp32b, B230312A22Rik, BC049635, BC057893, Baat,…	mmu-mir-1958	6	4	30	100800__Achondroplasia; ACH 133540__Cockayne Syndrome, Type B; CSB 205400__Tangier Disease; TGD 218700__Hypothyroidism, Congenital, Nongoitrous, 2; CHNG2 241850__Hypothyroidism, Athyroidal, with Spiky Hair and Cleft Palate 253800__Fukuyama Congenital Muscular Dystrophy; FCMD 270100__Situs Inversus Viscerum 278700__Xeroderma Pigmentosum, Complementation Group A; XPA 305800__Membranoproliferative G…
5056	chr6	20404984	10p11.2 10q11 11p15.5 11q22-q24 12p12.1 17q21.1 18p11.31-p11.2 19q13.2 1p32 22q11.21 2p12 2p13 2p13.3-p13.1 2p14-p12 2q22-q23 2q33 3p21.3 3p22-p21.3 3p25 3q26.3 4p14 4q22 5q23.1-q23.3 5q31-q32 6q25.2-q27 6q27 7p12.3-p12.1 7q34 8p11.2 8p22-p21.3 9q34 Xq21-q25	0610030E20Rik, 1190003M12Rik, 1700003E16Rik, 1700019G17Rik, 1700031F10Rik, 1700040I03Rik, 2010309E21Rik, 380687, 4931417E11Rik, 4933427D06Rik, 8430410A17Rik, AB041550, AW146020, Aak1, Abtb1, Actg2, Add2, Aldh1l1, Alms1, Ankrd53, Antxr1, Anxa4, Aplf, Arhgap25, Asprv1, Atoh8, Atp6v1b1, Aup1, B230319C09Rik, B430006D22Rik, BC048671, Bmp10, Bola3, C87436, Capg, Ccdc142, Ccdc37, Cct7, Cd207, Cd8a, Cd8b…	mmu-mir-468, mmu-mir-705	2	25	53	125852__Diabetes Mellitus, Insulin-Dependent, 2 131440__Myeloproliferative Disorder, Chronic, with Eosinophilia 168600__Parkinson Disease; PD 182900__Spherocytosis, Type 1; SPH1 203800__Alstrom Syndrome; ALMS 211980__Lung Cancer 243180__Visceral Neuropathy, Familial, Autosomal Recessive 253601__Muscular Dystrophy, Limb-Girdle, Type 2B; LGMD2B 254130__Miyoshi Myopathy; MM 278720__Xeroderma Pigment…
5062	chr11	10705278	15q26.1	4933415A04Rik, AI595406, Adam19, Adra1b, Atp10b, C1qtnf2, Ccng1, Ccnjl, Clint1, Ebf1, Fabp6, Gabra1, Gabra6, Gabrb2, Gabrg2, Hmgb1-ps1, Hmmr, Il12b, Lsm11, Mat2b, Nudcd2, Odz2, Pank3, Pttg1, Pwwp2a, Rars, Rnf145, Sft2d1, Slit3, Slu7, Sox30, Thg1l, Ttc1, Ublcp1, Wwc1	mmu-mir-218-2, mmu-mir-103-1, mmu-mir-146a	4	1	12	142340__Diaphragmatic Hernia, Congenital
5065	chr18	37462482	10p11.2 10q24.3 10q26 11p15.5 11q22.3 12p12.1 12q21 13q12.3 14q32.3 15q15.1 15q26.1 16p12 16p13.3 17p13.1 17q11-qter 17q22 17q22-q23 18q11-q12 18q11.2 18q11.2-q12.1 18q12 1q25-q31 1q32 22q12.1 2q21 2q33 2q34-q35 3p22-p21.3 3q26.3 5q21-q22 5q32 5q33.2 7q31 8p22-p21.3 8q11 8q24.3 Xp21.2	0610009O20Rik, 0610010O12Rik, 1110006O17Rik, 1700066B19Rik, 2010001M09Rik, 2700062C07Rik, 2810012G03Rik, 2900055J20Rik, 3110002H16Rik, 3222401L13Rik, 4921524L21Rik, 4921528I01Rik, 4930426D05Rik, 4933408B17Rik, 5133400G04Rik, 5730494M16Rik, 6030446N20Rik, 9430020K01Rik, 9630014M24Rik, AK220484, AW554918, Abhd3, Ammecr1l, Ankhd1, Ankrd29, Apbb3, Apc, Aqp4, Arap3, Arhgap12, Arhgap26, Armc4, Asxl3, B…	mmu-mir-1893, mmu-mir-133a-1, mmu-mir-1-2-as, mmu-mir-1-2, mmu-mir-1901, mmu-mir-1948, mmu-mir-187, mmu-mir-1949	24	26	66	101200__Apert Syndrome 114480__Breast Cancer 114550__Hepatocellular Carcinoma 159580__Myelopathy, Htlv-1-Associated; HAM 169610__Pemphigus Vulgaris, Familial 175100__Adenomatous Polyposis of the Colon; APC 176300__Transthyretin; TTR 210900__Bloom Syndrome; BLM 219080__Acth-Independent Macronodular Adrenal Hyperplasia; AIMAH 226650__Epidermolysis Bullosa, Junctional, Non-Herlitz Type 256500__Nethe…
5066	chr7	90782		Rps5, Zfp110, Zfp128, Zscan22		0	0	1
5068	chr4	1990802	1p36.2-p34	1810019J16Rik, 2300002D11Rik, 9530096D07Rik, Ahdc1, Arid1a, Atpif1, BC008163, BC013712, Cd164l2, Dnajc8, Epb4.1, Eya3, Fam46b, Fgr, Gmeb1, Gpatch3, Gpn2, Gpr3, Map3k6, Med18, Nr0b2, Nudc, Oprd1, Phactr4, Pigv, Ppp1r8, Ptafr, Rcc1, Rpa2, Rps6ka1, Sesn2, Sfn, Slc9a1, Smpdl3b, Stx12, Sytl1, Taf12, Tmem222, Trspap1, Wasf2, Wdtc1, Xkr8, Ythdf2, Zdhhc18		0	6	16	611804__Elliptocytosis 1; EL1
5071	chr7	2758735		1500019G21Rik, 2210411K11Rik, 4632433K11Rik, 4930401F20Rik, 6030429G01Rik, 6430526N21Rik, A430110N23Rik, BC022651, Brsk1, Ccdc106, Cdc42ep5, Cnot3, Cox6b2, D430041B17Rik, EG272350, EG627821, Epn1, Eps8l1, Fiz1, Galp, Gp6, Il11, Isoc2b, Lair1, Leng1, Leng8, Leng9, Lilrb3, Mboat7, Nat14, Ncr1, Ndufa3, Nlrp2, Nlrp4c, Oscar, Pira1, Pira10, Pira11, Pira2, Pira3, Pira4, Pira5, Pira6, Pira7, Ppp1r12c, P…		0	2	9
5072	chr4	5744453	11p15.5 11q14 12q24 13q32 16p13.3 17q21.1 18p11.31-p11.2 1p13 1p32 1p36 1p36.2 1q22 1q23 1q41-q42 2p13 2p16 2q22-q23 2q31-q33 2q37.3 3p21.3-p21.2 4p14 4p16-p15.2 4q22 4q22-q24 5q23.1-q23.3 6p21.3 6q27 8p22-p21.3 9q34 Xq21-q25	2610109H07Rik, 9230110K08Rik, Acot7, Agtrap, Ajap1, Angptl7, Apitd1, Camta1, Car6, Casz1, Chd5, Clstn1, Cort, Ctnnbip1, Dffa, Dnajc11, Eno1, Errfi1, Espn, Exosc10, Fbxo2, Fbxo44, Fbxo6, Frap1, Gm833, Gpr153, Gpr157, H6pd, Hes2, Hes3, Icmt, Kcnab2, Kif1b, Klhl21, Lzic, Mad2l2, Masp2, Nmnat1, Nol9, Nphp4, Park7, Per3, Pex14, Pgd, Phf13, Pik3cd, Plekhg5, Ptchd2, Rbp7, Rere, Rnf207, Rpl22, Slc25a33, …	mmu-mir-34a	12	4	26	118210__Charcot-Marie-Tooth Disease, Axonal, Type 2a1; CMT2A1 152700__Systemic Lupus Erythematosus; SLE 165720__Osteoarthritis Susceptibility 1; OS1 168600__Parkinson Disease; PD 270150__Sjogren Syndrome 606324__Parkinson Disease 7, Autosomal Recessive Early-Onset; PARK7 608089__Endometrial Cancer
5074	chr7	10235869	11p15 11p15.4-p15.1 11p15.5	1500003O22Rik, 2610024B07Rik, 4931431F19Rik, 5330417H12Rik, 9230105E10Rik, A530023O14Rik, AA474408, AI451617, Adm, Ampd3, Apbb1, Arfip2, Ascl3, B430319F04Rik, BC049265, BC051019, Cckbr, Cnga4, Ctr9, Cyb5r2, D930014E17Rik, Dchs1, Dennd5a, Dkk3, Dnhd1, Dub1, Dub1a, Dub2, Dub2a, E030002O03Rik, EG209380, EG434225, EG436003, EG625321, EG625530, EG667823, EG668108, Eif3f, Eif4g2, Fam160a2, Fxc1, Galntl…		4	7	29	141900__Hemoglobin--Beta Locus; HBB 204500__Ceroid Lipofuscinosis, Neuronal, 2; CLN2 236750__Hydrops Fetalis, Idiopathic 257200__Niemann-Pick Disease, Type A 604563__Charcot-Marie-Tooth Disease, Type 4b2; CMT4B2 607616__Niemann-Pick Disease, Type B
5076	chr7	6440242	10q23.1 10q24 10q24.32 11p15-p13 11q23.2-q24.2 12p11.23-q13.12 12p13.3-p12.3 16p13.3-p13.13 17q11.2 17q23 17q23.1 19p13.2 19q13 19q13.2 19q13.2-q13.3 19q13.32 20p 21q21 22q11.2-q12.2 2q21 3q24 4p14 6p21.3 6p22.3 6q25.3 7q36 9q22.3 9q32-q33	1500002O20Rik, 1700008P20Rik, 2210010C17Rik, 2310033E01Rik, 4732471J01Rik, 4933403G17Rik, A930016O22Rik, Apoc1, Apoc2, Apoc4, Apoe, Arhgef1, Atp1a3, BC049730, Bcam, Bcl3, Bloc1s3, C79127, Cadm4, Cblc, Cd177, Cd3eap, Cd79a, Ceacam10, Ceacam16, Ceacam19, Ceacam20, Cic, Ckm, Clptm1, Cnfn, Cxcl17, D930028M14Rik, Dedd2, Dmrtc2, EG210155, EG381936, EG545929, EG545936, Eml2, Ercc1, Ercc2, Erf, Ethe1, Ex…	mmu-mir-343	1	1	35	104300__Alzheimer Disease; AD 107741__Apolipoprotein E; APOE 203300__Hermansky-Pudlak Syndrome; HPS 278700__Xeroderma Pigmentosum, Complementation Group A; XPA 278730__Xeroderma Pigmentosum, Complementation Group D; XPD 305700__Sertoli Cell-Only Syndrome 601675__Trichothiodystrophy, Photosensitive; TTDP 602473__Encephalopathy, Ethylmalonic 603030__Toll-Like Receptor 4; TLR4 610965__Xfe Progeroid …
5078	chr5	14125509	10q22.3 10q24 11p15.5 11q14-q21 12p12.2-p12.1 12p13 12q13 12q24 13q14-q21 13q32 13q34 14q32.3 15q 15q15 17cen-q11.2 17q 17q21-q22 17q21.1 18p 18p11.31-p11.2 1p32 1p36.1 1p36.2 1p36.3 1q22-q25 1q23 1q23-q25 1q25-q31 1q32.1 1q42-q43 1q42.1 20q11-q13 20q13.11-q13.13 22q11 22q11.2 22q12.3 2p13 2p16.3 2p21 2p23 2p23-p21 2p23-p22 2p25-p24 2q22-q23 2q33-q35 2q35 2q36-q37 3p25 3q13.3 3q21-q25 4p14 4p16.3…	0610007C21Rik, 100040000, 1500035N22Rik, 1700001C02Rik, 2010209O12Rik, 2310016E02Rik, 2410018C17Rik, 2900005J15Rik, 4930471M23Rik, 4930548H24Rik, 4930584F24Rik, 4931409K22Rik, 4933407H18Rik, 5031410I06Rik, AI847670, Abcb8, Abcf2, Abhd1, Accn3, Actr3b, Agap3, Agbl5, Armc10, Asb10, Atg9b, BC023882, BC050254, Bre, C330019G07Rik, Cad, Ccdc146, Cdk5, Cenpa, Cgref1, Cib4, Cnpy1, Crygn, Ctbp1, D5Wsu178e…	mmu-mir-671, mmu-mir-1960	2	12	47	100800__Achondroplasia; ACH 109730__Aortic Valve Disease 112500__Brachydactyly, Type A1; BDA1 125800__Diabetes Insipidus, Nephrogenic, Autosomal 142945__Holoprosencephaly 3; HPE3 145500__Hypertension, Essential 157170__Holoprosencephaly 2; HPE2 168600__Parkinson Disease; PD 181500__Schizophrenia; SCZD 187600__Thanatophoric Dysplasia, Type I; TD1 187601__Thanatophoric Dysplasia, Type II; TD2 19419…
5079	chr1	911305		Cntn2, Klhdc8a, Lrrn2, Mdm4, Nfasc, Nuak2, Pik3c2b, Ppp1r15b, Rbbp5, Ripk5, Tmcc2, Tmem81		0	4	6
5081	chr7	24846		Zfp710		0	0	0
5082	chr6	70357795	10p11.2 10q11 11p15.5 11q14 11q14-q21 11q22-q24 12p12.1 12q24 13q32 14q31.3 15q13 16p13.3 16q13 17q21.1 18p11.31-p11.2 18q21.3 19q13.1-q13.2 19q13.2 19q13.3 1p13 1p31 1p32 1q22 1q23 1q41 1q41-q42 22q11.2 22q11.21 2p12 2p13 2p13.3-p13.1 2p14-p12 2q14.1 2q22-q23 2q33 2q35 2q37.3 3p14.1-p12.3 3p21.3 3p21.3-p21.2 3p22-p21.3 3p25 3q26.3 4p14 4p16-p15.2 4q21 4q22 4q22-q24 5q23.1-q23.3 5q31-q32 6p21.3 6…	0610030E20Rik, 1110001J03Rik, 1190003M12Rik, 1600015I10Rik, 1700003E16Rik, 1700011F03Rik, 1700012A03Rik, 1700016G05Rik, 1700019G17Rik, 1700025E21Rik, 1700031F10Rik, 1700034O15Rik, 1700040I03Rik, 1700074P13Rik, 1700080G18Rik, 1700111E14Rik, 1700123L14Rik, 1810009J06Rik, 1810049H19Rik, 1810058I24Rik, 2010107G12Rik, 2010309E21Rik, 2210010C04Rik, 2310005E10Rik, 236047, 2410003J06Rik, 2410003K15Rik, 2…	mmu-mir-182, mmu-mir-96, mmu-mir-183, mmu-mir-335, mmu-mir-29a, mmu-mir-29b-1, mmu-mir-490, mmu-mir-704, mmu-mir-148a, mmu-mir-196b, mmu-mir-468, mmu-mir-705	19	60	140	103470__Albinism, Ocular, with Sensorineural Deafness 103500__Tietz Syndrome 125852__Diabetes Mellitus, Insulin-Dependent, 2 131440__Myeloproliferative Disorder, Chronic, with Eosinophilia 140000__Hand-Foot-Uterus Syndrome 152700__Systemic Lupus Erythematosus; SLE 168600__Parkinson Disease; PD 168601__Parkinson Disease, Familial, Type 1; PARK1 177000__Protoporphyria, Erythropoietic 182900__Sphero…
5083	chr16	7992732	11p13 12q24.2 13q14 16p13 16p13.3-p13.13 16p13.3-p13.2 19p12 1p13 1q21.1-q21.3 4p16.3 6p21.3 6pter-p21 7p21 8q11 Xp11.23-q13.3	0610037P05Rik, 1810013L24Rik, 2310008H04Rik, 2310015D24Rik, 2410018G20Rik, 2700045P11Rik, 2900011O08Rik, 3110001I22Rik, 4921513D23Rik, A630010A05Rik, A630055G03Rik, Abat, Abcc1, Atf7ip2, Bfar, C530044N13Rik, Carhsp1, Ciita, Clec16a, Dexi, Dnm1l, EG665536, EG669998, Efcab1, Emp2, Ercc4, F830005K03Rik, Fam18a, Fgd4, Grin2a, Gspt1, Ifitm7, Litaf, Mcm4, Mkl2, Mpv17l, Myh11, Nde1, Ntan1, Nubp1, Parn, …	mmu-mir-689-2, mmu-mir-1945, mmu-mir-193b, mmu-mir-365-1, mmu-mir-484	0	8	22	209920__Bare Lymphocyte Syndrome, Type II 212065__Congenital Disorder of Glycosylation, Type IA; CDG1A 222100__Diabetes Mellitus, Insulin-Dependent; IDDM 278760__Xeroderma Pigmentosum, Complementation Group F; XPF 601457__Severe Combined Immunodeficiency, Autosomal Recessive, T Cell-Negative, B Cell-Negative, Nk Cell-Positive 607014__Hurler Syndrome 608890__Waardenburg Syndrome, Type IID
5084	chr1	749889		Gli2, Tcfcp2l1		0	6	2
5085	chr3	17340565	10q23.1 10q24.32 11p15-p13 19q13 22q11.2-q12.2 3q23-q24 3q24 6p22.3 8q22	1700008G05Rik, 1810022K09Rik, 2810416G20Rik, 381484, 4632415L05Rik, 751864, A830092H15Rik, Agtr1b, Armc1, Bhlhb5, Car1, Car13, Car2, Car3, Chmp4c, Cp, Cpa3, Cpb1, Crh, Cyp7b1, Cypt12, Dnajc5b, E2f5, Fabp4, Fabp5, Fabp9, Gyg, Hltf, Hps3, Impa1, Lrrcc1, Mtfr1, Nlgn1, Pag1, Pde7a, Pmp2, Ralyl, Sirpb1a, Sirpb1c, Slc10a5, Slc7a12, Snx16, Spata16, Tbl1xr1, Trim55, Ythdf3, Zfand1	mmu-mir-124-2, mmu-mir-1937c	6	10	17	185050__Storage Pool Platelet Disease 203300__Hermansky-Pudlak Syndrome; HPS 236600__Hydrocephalus 259730__Osteopetrosis, Autosomal Recessive 3; OPTB3 604290__Aceruloplasminemia
5087	chr9	32954293	10q25.3 11p12-p11.2 11p15.1 11p15.5 11q22-q23 11q22.3 12p12.1 12q24.2 13q12.1 13q12.3 13q34 14q32.3 15q15.1 15q21-q23 16p12 16p13.3-p13.12 17p13 17p13.1 17q12 17q22 17q22-q23 17q25 19p13.2 19q13.1-q13.2 20q12-q13.1 20q13.1-q13.2 22q12.1 2q24.1 2q32 2q33 2q34-q35 2q36 3p21 3p21.3 3p21.3-p21.2 3p25 3q21 3q22 3q23 3q24 3q26.3 3q28 4p16.1 5q33.2 5q34-q35.2 6p22.3 6q13 6q14 6q22-q23 7p15-p13 7p21 7q32…	1110001D15Rik, 1190002N15Rik, 1300017J02Rik, 1700021K14Rik, 1700036D21Rik, 1700057G04Rik, 1700080E11Rik, 1700102P08Rik, 1700112C13Rik, 2410012M07Rik, 2610101N10Rik, 2610303G11Rik, 2810026P18Rik, 3000002C10Rik, 4733401H18Rik, 4921517D21Rik, 4921528I07Rik, 4922501C03Rik, 4930422I07Rik, 4930486G11Rik, 4930506F14Rik, 4930579C12Rik, 4930579K19Rik, 4933406E20Rik, 6230427J02Rik, 6430571L13Rik, 6620401K0…	mmu-mir-184, mmu-mir-135a-1, mmu-let-7g, mmu-mir-191, mmu-mir-425, mmu-mir-711	13	13	87	110100__Blepharophimosis, Ptosis, and Epicanthus Inversus; BPES 114480__Breast Cancer 125853__Diabetes Mellitus, Noninsulin-Dependent; NIDDM 173900__Polycystic Kidneys 208540__Renal-Hepatic-Pancreatic Dysplasia; RHPD 209300__Atransferrinemia 213300__Joubert Syndrome; JBTS 220200__Dandy-Walker Syndrome; DWS 225750__Aicardi-Goutieres Syndrome 1; AGS1 226600__Epidermolysis Bullosa Dystrophica, Autos…
5088	chr10	14775310	10q21-q22 10q21.1-q22.1 10q24 16p13.3-p13.12 1q22 21q22.3 22q11.1-q11.2 2p13 2p23-p21 2q37 6p21.1-p12	1110038D17Rik, 1700027D21Rik, 1700040L02Rik, 1700049L16Rik, 1700120B22Rik, 1810008A18Rik, 2310015B20Rik, 2610028H24Rik, 3110049J23Rik, 4930533K18Rik, A130042E20Rik, AI646023, Adarb1, Ado, Adora2a, Ank3, Arid5b, Atoh7, Bcr, Bicc1, Cabin1, Cdc2a, Chchd10, Cisd1, Col18a1, Col6a1, Col6a2, Ctnna3, Ddt, Derl3, Dip2a, Dna2, Dnajc12, EG333669, Egr2, Fam13c, Ftcd, Ggt1, Ggt5, Gm867, Gnaz, Gstt1, Gstt2, Gs…	mmu-mir-678	0	13	33	116920__Leukocyte Adhesion Deficiency, Type I; LAD 158810__Bethlem Myopathy 173900__Polycystic Kidneys 231950__Glutathionuria 251880__Mitochondrial DNA Depletion Syndrome, Hepatocerebral Form 263200__Polycystic Kidney Disease, Autosomal Recessive; ARPKD 530000__Kearns-Sayre Syndrome; KSS 602083__Usher Syndrome, Type IF; USH1F 605253__Neuropathy, Congenital Hypomyelinating 609322__Rhabdoid Tumor; …
5202	chr3	8165882	12p13.3 16p13.3 17p13.1 19q13 1p36.2 1p36.32 1q21 1q22 22q11.21 2p15 2q33 3p22-p21.3 3q26.3 6q23-q24 7q21-q22 7q31 8p22-p21.3	1110013L07Rik, 1700094D03Rik, 2210017I01Rik, 2310007A19Rik, 2500003M10Rik, 2810403A07Rik, 4632404H12Rik, 4930504E06Rik, 4933434E20Rik, 5830417I10Rik, 6330549D23Rik, A030004J04Rik, Adam15, Adamtsl4, Adar, Ankrd34a, Ankrd35, Anp32e, Anxa9, Aph1a, Arhgef2, Arnt, Ash1l, Atp8b2, BC028528, BC107364, Bnipl, Bola1, Car14, Cdc42se1, Cgn, Chrnb2, Cks1b, Clk2, Crct1, Creb3l4, Crnn, Crtc2, Ctsk, Ctss, Dap3, …	mmu-mir-1905, mmu-mir-720, mmu-mir-92b, mmu-mir-190b	0	13	58	114550__Hepatocellular Carcinoma 214100__Zellweger Syndrome; ZS 230800__Gaucher Disease, Type I 230900__Gaucher Disease, Type II 231000__Gaucher Disease, Type III 265800__Pycnodysostosis 602390__Hemochromatosis, Juvenile; JH
5204	chr4	223539		Aqp7, B4galt1, Bag1, Chmp5, Nfx1, Spink4		0	0	4
5205	chr6	1590274		0610030E20Rik, Atoh8, Capg, Cd8a, Cd8b1, Elmod3, Ggcx, Gm1070, Immt, Jmjd1a, Kcmf1, Mat2a, Mrpl35, Polr1a, Ptcd3, Reep1, Retsat, Rmnd5a, Rnf103, Rnf181, Sftpb, Sh2d6, Smyd1, St3gal5, Tcf3, Tgoln1, Tgoln2, Tmem150, Usp39, Vamp5, Vamp8, Vps24		0	0	11
5213	chr15	3524115	10p12 11q14 11q23.3 12p13 12q11-q13 12q11-q14 12q13 13q12 16q22 17q12-q21 17q21-q22 19p13.3 19q13.1 21q22.3 3p21 3q24 3q25.1 3q28 4q11-q12 4q12 5q35 8p12 9p24 9q34.1	1700011A15Rik, 1700030F18Rik, 2310016M24Rik, 4732456N10Rik, 5430421N21Rik, 6030408B16Rik, 9430023L20Rik, Aaas, Accn2, Acvr1b, Acvrl1, Amhr2, Ankrd33, Aqp2, Aqp5, Aqp6, Atf1, BC004728, Bcdin3d, C1ql4, C230021P08Rik, Csad, Csrnp2, Dazap2, Dip2b, Dnajc22, EG406223, EG432988, EG545136, ENSMUSG00000058057, Eif4b, Ela1, Espl1, Faim2, Fmnl3, Galnt6, Gm920, Gpd1, Grasp, Higd1c, I730030J21Rik, Igfbp6, Itg…	mmu-mir-1941	1	5	38	113800__Epidermolytic Hyperkeratosis; EHK 125800__Diabetes Insipidus, Nephrogenic, Autosomal 131760__Epidermolysis Bullosa Herpetiformis, Dowling-Meara Type 146800__Ichthyosis, Bullous Type 167210__Pachyonychia Congenita, Type 2; PC2 193900__White Sponge Nevus of Cannon 600376__Osler-Rendu-Weber Syndrome 2; ORW2 601626__Leukemia, Acute Myeloid; AML 609049__Pierson Syndrome
5214	chr1	1161278	1q21 1q42.1	9130409I23Rik, A430110L20Rik, Ccdc121, Cnih3, Cnih4, Dnahc14, EG433384, Enah, Ephx1, Lbr, Lefty1, Nvl, Tmem63a, Wdr26		0	4	4	146700__Ichthyosis Vulgaris 169400__Pelger-Huet Anomaly; PHA
5221	chr10	1540903	10q22	2010107G23Rik, 2510003E04Rik, Aifm2, Ccar1, Col13a1, D830039M14Rik, Ddx21, Ddx50, Eif4ebp2, H2afy2, Hk1, Hkdc1, Lrrc20, Neurog3, Nodal, Npffr1, Ppa1, Sar1a, Srgn, Stox1, Supv3l1, Tacr2, Tet1, Tspan15, Tysnd1, Vps26a, X99384		1	3	9	235700__Hexokinase Deficiency Hemolytic Anemia
5224	chr6	2482564		A2m, Atp6v1e1, B4galnt3, Bcl2l13, Bid, Ccdc77, Cecr2, Cecr5, Hsn2, Il17ra, Iqsec3, Jarid1a, Klrg1, M6pr, Mical3, Mug1, Mug2, Mug4, Ninj2, Pex26, Phc1, Rad52, Slc25a18, Slc6a12, Slc6a13, Tuba8, Usp18, Wnk1	mmu-mir-706	0	3	9	206500__Anencephaly
5227	chr11	5579731	5q23 5q33 5q35.3 9q34.3	3010026O09Rik, 4933414I15Rik, 9230009I02Rik, 9530066K23Rik, 9630041N07Rik, 9930111J21Rik, Adam19, Adamts2, Agxt2l2, BC049762, BC053393, Btnl9, C030019I05Rik, Canx, Cby3, Clk4, Cnot6, Col23a1, Cyfip2, Dppa1, EG432555, Fam71b, Flt4, Gfpt2, Gnb2l1, Grm6, Havcr1, Havcr2, Hnrnpab, Hnrnph1, Ifi47, Irgm1, Itk, Ltc4s, Maml1, Mapk9, Med7, Mgat1, Mgat4b, Nhp2, OTTMUSG00000005523, Olfr10, Olfr1374-ps1, Olfr…	mmu-mir-340, mmu-mir-804	2	3	17	153100__Lymphedema, Hereditary, IA 225410__Ehlers-Danlos Syndrome, Type VII, Autosomal Recessive 262600__Pituitary Dwarfism III 601287__Muscular Dystrophy, Limb-Girdle, Type 2F; LGMD2F 606685__Cardiomyopathy, Dilated, 1L; CMD1L
5233	chr10	784675	10q21-q22 10q22.1 10q22.3 11q14-q21 12q24 13q14-q21 13q32 13q34 14q31 14q32.3 15q15 18p 1p36.2 1p36.3 1q32.1 1q42.1 22q11 22q11.2 22q12.3 3p25 3p26-p25 3q13.3 5q23-q35 6p22.3 6p23 6q13-q26 8p21	4632428N05Rik, Ascc1, Cdh23, Chst3, Psap, Slc29a3, Spock2, Unc5b		0	0	4	181500__Schizophrenia; SCZD 245200__Krabbe Disease 249900__Metachromatic Leukodystrophy Due to Saposin B Deficiency 601067__Usher Syndrome, Type ID; USH1D 601386__Deafness, Autosomal Recessive 12; DFNB12
5237	chr8	662475		Pou4f2, Rbmxrt, Slc10a7, Ttc29		0	1	1
5238	chr12	518966		2310044G17Rik, 4933437F05Rik, 6430527G18Rik, AI413782, Ahsa1, Gstz1, Ngb, Pomt2, Sptlc2, Tmed8, Tmem63c, Zdhhc22		0	4	2
5239	chr5	2089358	7q22	2010007H12Rik, 2310043J07Rik, 4731417B20Rik, 6430598A04Rik, Ache, Actl6b, Agfg2, Alkbh4, Ap1s1, Ars2, Azgp1, Cldn15, Cux1, Cyp3a13, Emid2, Ephb4, Epo, Fbxo24, Fis1, Gigyf1, Gjc3, Gnb2, Irs3, Lrch4, Lrwd1, Mepce, Mospd3, Muc3, Mylc2pl, Orai2, Pcolce, Pilra, Pilrb1, Pilrb2, Plod3, Polr2j, Pop7, Prkrip1, Rabl5, Rasa4, Sap25, Serpine1, Sh2b2, Slc12a9, Smok3a, Smok3b, Trfr2, Trim56, Trip6, Tsc22d4, Uf…	mmu-mir-721, mmu-mir-702	0	1	19	604250__Hemochromatosis, Type 3; HFE3
5241	chr15	2477877		4930447A16Rik, Atp6v1c1, Azin1, Cthrc1, Fzd6, Grhl2, Klf10, Ncald, Odf1, Rims2, Rrm2b, Slc25a32, Ubr5, Wdsof1, Ywhaz, Zfp706		0	6	7
5242	chr1	910164	1q32	5730559C18Rik, Cacna1s, Camsap1l1, Csrp1, Ddx59, EG215714, Gpr25, Igfn1, Kif21b, Lad1, Nav1, Phlda3, Pkp1, Tmem9, Tnni1, Tnnt2		0	2	3	601494__Cardiomyopathy, Dilated, 1D; CMD1D
5244	chr7	16686522	10q22.3 11q14-q21 12q24 13q14-q21 13q32 13q34 14q32.3 15q15 15q23-q25 18p 1p36.2 1p36.3 1q32.1 1q42.1 22q11 22q11.2 22q12.3 2p22-p21 3p25 3q13.3 5q23-q35 6p22.3 6p23 6q13-q26 8p21 Xp11.4	1700010L04Rik, 1700019G06Rik, 1700026D08Rik, 2210412D01Rik, 2610204K14Rik, 3110040N11Rik, 4632427E13Rik, 4632434I11Rik, 9330120H11Rik, 9930013L23Rik, A530021J07Rik, Adamtsl3, Alg8, Alpk3, Ankrd42, Ap3b2, Arnt2, BC048679, Bnc1, Btbd1, Ccdc81, Ccdc83, Ccdc89, Ccdc90b, Cpeb1, Crebzf, Ctsc, Dlg2, Eed, Eftud1, Fah, Fam154b, Folh1, Fsd2, Fzd4, Gab2, Grm5, Hdgfrp3, Homer2, Il16, Iqgap1, Kctd21, Me3, Mes…	mmu-mir-1839, mmu-mir-708	1	6	23	181500__Schizophrenia; SCZD 231300__Glaucoma 3, Primary Congenital, A; GLC3A 276700__Tyrosinemia, Type I 310600__Norrie Disease; ND
5246	chr9	24484766	10q23.1 10q24.32 10q25.3 11p12-p11.2 11p15-p13 11p15.1 11p15.5 11q22.3 12p12.1 12q24.2 13q12.1 13q12.3 13q34 14q32.3 15q15.1 15q21-q23 16p12 17p13 17p13.1 17q12 17q22 17q22-q23 17q25 19p13.2 19q13 19q13.1-q13.2 20q12-q13.1 20q13.1-q13.2 22q11.2-q12.2 22q12.1 2q24.1 2q32 2q33 2q34-q35 2q36 3p25 3q23 3q24 3q26.3 3q28 4p16.1 5q33.2 5q34-q35.2 6p22.3 6q13 6q14 6q22-q23 7p15-p13 7p21 7q32 8q11 8q24.11…	1190002N15Rik, 1700057G04Rik, 2310046A06Rik, 2410012M07Rik, 2610101N10Rik, 2610303G11Rik, 2810026P18Rik, 4921528I07Rik, 4922501C03Rik, 4930422I07Rik, 4930486G11Rik, 4930579C12Rik, 4930579K19Rik, 7420426K07Rik, AF529169, Acpl2, Adamts7, Ankrd34c, Arpp19, Atp1b3, Atr, BC031353, BC043934, Bckdhb, Bcl2a1a, Bcl2a1b, Bcl2a1d, Bcl2l10, Bmp5, C530008M07Rik, Cd109, Cep70, Chst2, Clstn2, Col12a1, Copb2, Co…	mmu-mir-184	6	12	39	110100__Blepharophimosis, Ptosis, and Epicanthus Inversus; BPES 114480__Breast Cancer 125853__Diabetes Mellitus, Noninsulin-Dependent; NIDDM 203300__Hermansky-Pudlak Syndrome; HPS 213300__Joubert Syndrome; JBTS 220200__Dandy-Walker Syndrome; DWS 224690__Ear, Patella, Short Stature Syndrome 600110__Stargardt Disease 3; STGD3 606346__Deafness, Autosomal Dominant 22; DFNA22 607821__Deafness, Autosom…
5248	chr11	1654315		2310004I24Rik, 9130017K11Rik, Ccdc42, Dhrs7c, Gas7, Glp2r, Mfsd6l, Myh1, Myh10, Myh13, Myh2, Myh3, Myh4, Myh8, Ntn1, Pik3r5, Pik3r6, Rcvrn, Sco1, Stx8, Usp43, Wdr16		0	1	7
5253	chr12	4267139		1810035L17Rik, 4930534B04Rik, 4933437F05Rik, AI413782, Adck1, Ahsa1, Alkbh1, BB287469, Dio2, EG435337, Gtf2a1, Nrxn3, Oog1, Snw1, Sptlc2, Tmed8, Tshr, Ubl5		1	1	5
5257	chr14	20325937		1190002H23Rik, 1300010F03Rik, 2410129H14Rik, 4921530L21Rik, 6720463M24Rik, AU017455, Dach1, Diap3, Dis3, EG432879, EG629734, Elf1, Kbtbd7, Klf5, Klhl1, Lect1, Mtrf1, Narg1l, Olfm4, Pcdh17, Pcdh20, Pcdh8, Pcdh9, Pibf1, Sugt1, Tdrd3, Wbp4	mmu-mir-759	17	6	6
5260	chr15	14447764	10q11.2 10q25.3 11p12 11p12-p11.2 11p15.1 11q13.4 12q12-q14 12q24.2 13q12-q14 13q12.1 13q34 15q21-q23 17p13 17q12 17q21.31-q22 17q25 19p13.2 19q13.1-q13.2 20p 20p12.3 20q12-q13.1 20q13.1-q13.2 20q13.2-q13.3 2p12-p11.2 2q24.1 2q32 2q36 3p25 3q21 3q28 4p12 4p16.1 5p13.1-p12 5q31-q33 5q31.1 5q34-q35.2 6p22.3 6q22-q23 7p15-p13 7p21 7q21.3 7q22.1 7q32 8q24 8q24.11 8q24.3 Xq28	1110038F14Rik, 1700016M24Rik, 1700041B01Rik, 1700061J05Rik, 1700088E04Rik, 2010109I03Rik, 2300005B03Rik, 2410075B13Rik, 4930483J18Rik, 4930572J05Rik, 4933427E11Rik, 4933432B09Rik, 9030619P08Rik, AA409316, AW544981, Adck5, Adsl, Ankrd54, Apobec3, Apol10a, Apol10b, Apol6, Apol7a, Apol7b, Apol7c, Apol7e, Apol8, Apol9a, Apol9b, Arc, Atf4, BC024139, BC025446, Bai1, Baiap2l2, Bop1, Brp16, C030006K11Rik…	mmu-mir-30b, mmu-mir-30d, mmu-mir-151, mmu-mir-464, mmu-mir-1942, mmu-mir-1943, mmu-mir-1944	3	16	60	104200__Alport Syndrome, Autosomal Dominant 125853__Diabetes Mellitus, Noninsulin-Dependent; NIDDM 131950__Epidermolysis Bullosa Simplex, Ogna Type 142623__Hirschsprung Disease, Susceptibility to, 1; HSCR1 166710__Osteoporosis 226670__Epidermolysis Bullosa Simplex with Muscular Dystrophy 265120__Surfactant Metabolism Dysfunction, Pulmonary, 1; SMDP1 268400__Rothmund-Thomson Syndrome; RTS 305700__…
5263	chr7	544515		AA474408, Ascl3, BC051019, D930014E17Rik, Dennd5a, Ipo7, Nrip3, Rpl27a, Scube2, St5, Tmem41b, Tmem9b, Zfp143		0	0	2
5265	chr11	9045366	10q24.3 17q11-qter 17q23-q24 17q24.3-q25.1 17q25 17q25.3 18q11.2 1q25-q31 1q32 2q31.1	1110005A03Rik, 1110017F19Rik, 1500005I02Rik, 1700012B07Rik, 1700092K14Rik, 1810032O08Rik, 2210020M01Rik, 2310004N24Rik, 2310067B10Rik, 2900041M22Rik, 4732429D16Rik, 4932435O22Rik, 4933422H20Rik, 4933434M16Rik, 6030468B19Rik, 9930022D16Rik, AF251705, Aanat, Abca5, Abca6, Abca8a, Abca8b, Abca9, Acox1, Afmid, Amz2, Armc7, Arsg, Atp5h, BC006965, BC018473, Birc5, C630004H02Rik, Caskin2, Cd300a, Cd300c…		0	4	29	114290__Campomelic Dysplasia 160980__Carney Complex, Type 1; CNC1 226650__Epidermolysis Bullosa, Junctional, Non-Herlitz Type 226730__Epidermolysis Bullosa Junctionalis with Pyloric Atresia 264470__Peroxisomal Acyl-Coa Oxidase Deficiency 601539__Peroxisome Biogenesis Disorders; PBD 607196__Microcephaly, Amish Type; MCPHA
5270	chr1	15210955	10q21.1-q22.1 10q25.3 11p12-p11.2 11p15.1 11p15.5 11q14 12q24 12q24.2 13q12.1 13q32 13q34 15q21-q23 16p13.3 17p11.2 17p13 17q11.2-q12 17q12 17q25 19p13.2 19q13.1-q13.2 1p13 1q21 1q22 1q23 1q23-q24 1q41-q42 20q12-q13.1 20q13.1-q13.2 22q13 2q24.1 2q32 2q36 2q37.3 3p21.3-p21.2 3p25 3q28 4p16-p15.2 4p16.1 4q22-q24 5q13 5q34-q35.2 6p21.3 6p22.3 6q22-q23 6q27 7p15-p13 7p21 7q32 8p11.2 8q13 8q24.11	1700009P17Rik, 1700015E13Rik, 1700016C15Rik, 1700084C01Rik, 1810030J14Rik, 2310005N03Rik, 4930500M09Rik, 9630058J23Rik, AI607873, Adamts4, Adcy10, Adss, Aim2, Akt3, Aldh9a1, Apcs, Apoa2, Arhgap30, Atf6, Atp1a2, Atp1a4, B020018G12Rik, B4galt3, BC094916, Brp44, C030014K22Rik, Cadm3, Casq1, Ccdc19, Cd244, Cd247, Cd48, Cd84, Cep170, Chml, Copa, Creg1, Crp, D1Ertd471e, D230039L06Rik, Darc, Ddr2, Dedd,…	mmu-mir-689-1, mmu-mir-350	11	9	59	118200__Charcot-Marie-Tooth Disease, Demyelinating, Type 1B; CMT1B 125853__Diabetes Mellitus, Noninsulin-Dependent; NIDDM 127100__Dwarfism, Levi Type 145900__Hypertrophic Neuropathy of Dejerine-Sottas 152700__Systemic Lupus Erythematosus; SLE 182900__Spherocytosis, Type 1; SPH1 182940__Neural Tube Defects 201400__ACTH Deficiency 268800__Sandhoff Disease 270970__Spherocytosis, Type 3; SPH3 603903_…
5271	chr16	1311435	22q11.2	2610318N02Rik, 4930451C15Rik, 4933404G15Rik, Aifm3, Ccdc116, Ccdc74a, Crkl, Fgd4, Hic2, Igll1, Klhl22, Lztr1, Mapk1, Med15, Olfr19, P2rx6, Pi4ka, Ppil2, Ppm1f, Rimbp3, Scarf2, Sdf2l1, Serpind1, Slc7a4, Smpd4, Snap29, Spag6, Thap7, Tmem191c, Top3b, Ube2l3, Vpreb1, Ydjc, Ypel1	mmu-mir-130b, mmu-mir-301b	0	0	10	188400__DiGeorge Syndrome; DGS 192430__Velocardiofacial Syndrome
5272	chr2	9863348	12p12.1 13q12.3 17p13.1 17q11.2-q12 1p13 20p11.2 20q11.2 6q27 Xq28	1700010M22Rik, 1700058C13Rik, 2310001A20Rik, 2310021H06Rik, 2310046K01Rik, 3300002I08Rik, 4833413D08Rik, 4921509C19Rik, 4930404H24Rik, 4930519N13Rik, 4930529M08Rik, 5430405G05Rik, 5430413K10Rik, 6430503K07Rik, 6820408C15Rik, 8030411F24Rik, 8430427H17Rik, 9230104L09Rik, A230067G21Rik, A530006G24Rik, Abhd12, Acss1, Angpt4, Asxl1, BC018465, BC020535, Bcl2l1, Bpil1, Bpil3, C530025M09Rik, Cd93, Cdk5ra…	mmu-mir-1953	5	10	30	182940__Neural Tube Defects 188040__Thrombomodulin; THBD 242860__Immunodeficiency-Centromeric Instability-Facial Anomalies Syndrome 260350__Pancreatic Carcinoma 300183__Noncompaction of Left Ventricular Myocardium, Familial Isolated, X-Linked;
5276	chr12	13860914	14q31 14q31-q32	1700019M22Rik, 1810035L17Rik, 2310044G17Rik, 2610021K21Rik, 3300002A11Rik, 4930534B04Rik, 4933437F05Rik, 6430527G18Rik, 9030617O03Rik, AI413782, Adck1, Ahsa1, Alkbh1, BB287469, BC002230, Calm1, Dio2, EG435337, Eml5, Flrt2, Foxn3, Galc, Gpr65, Gstz1, Gtf2a1, Kcnk10, Kcnk13, Ngb, Nrxn3, Oog1, Pomt2, Psmc1, Ptpn21, Rps6ka5, Sel1l, Snw1, Spata7, Sptlc2, Ston2, Tdp1, Tmed8, Tmem63c, Tshr, Ttc7b, Ttc8,…		1	5	11	245200__Krabbe Disease 607250__Spinocerebellar Ataxia, Autosomal Recessive, with Axonal Neuropathy;
5278	chr2	2568953	11p11.2 11p12-p11	1110051M20Rik, 1700029I15Rik, 4631405J19Rik, Accs, Alx4, Ambra1, Arhgap1, Cd82, Chrm4, Chst1, Ckap5, Creb3l1, Cry2, D2Ertd391e, Dgkz, Ext2, F2, Gm1967, Gyltl1b, Harbi1, Lrp4, Mapk8ip1, Mdk, Pex16, Phf21a, Prdm11, Slc35c1, Syt13, Trp53i11, Tspan18, Zfp408	mmu-mir-1955	0	1	13	133701__Exostoses, Multiple, Type II 266265__Congenital Disorder of Glycosylation, Type IIC; CDG2C
5280	chr4	1284466	10q11.2 11q12.3-q13.1 13q14.1 17q21.1-q21.2 1p36-p35 2q22 4q13-q21 5q31 5q31-q34 5q31.1-q33.1 5q32-q34 6p21.2-p12 6p21.3	4930555I21Rik, A330049M08Rik, Clic4, D4Wsu53e, Extl1, Fam54b, Grhl3, Ldlrap1, Man1c1, Npal3, Pafah2, Paqr7, Rcan3, Rhd, Runx3, Sepn1, Slc30a2, Srrm1, Stmn1, Syf2, Tmem50a, Tmem57, Trim63	mmu-mir-700	0	3	7	600807__Asthma, Susceptibility to 603813__Hypercholesterolemia, Autosomal Recessive; ARH
5285	chr1	1693047		Eef1b2, Gpr1, Ino80d, Ndufs1, Nrp2, Pard3b		1	1	1
